# Supplementary material for: Adaptation of the short intergenic spacers between co-directional genes to the Shine-Dalgarno motif among prokaryote genomes
Source: BMC Genomics. 2009 Nov 18;10:537. doi: 10.1186/1471-2164-10-537 (PMC2784483; doi:10.1186/1471-2164-10-537)
Supplement: Additional file 1 — Percentage of SD presence, preferred location for the SD motif, and 16S rRNA tail used of each prokaryote genome. Excel file showing the percentage of genes in each SD populations (see Materials and Methods), the optimal distance between the beginning of the SD motif and the first base of the start codon and the 16S rRNA tail used to calculate the binding between the 16S rRNA and the mRNA for each prokaryote chromosome. Taxonomical information for each prokaryote genome is also given. The 530 prokaryote chromosomes are sorted by the percentage of genes with a predicted SD sequence. [file 1471-2164-10-537-S1.XLS]

## Sheet: Hoja1
NC code	Species	Superkingdom	Phylum	Class	upstream SD (% genes)	SD and downstream start codon reflection (% genes)	percentage of genes with SD sequence	mispredicted start codon or downstream start codon reflection	without SD (% genes)	optimal lengths between the SD sequence and the initiation codon	16S rRNA tail
NC_003212	Listeria innocua Clip11262	Bacteria	Firmicutes	Bacillales	92.11	0	92.11	0	7.89	-11 -10 -9 -8 -7 -6 -5	GAUCACCUCCUUUCU
NC_003210	Listeria monocytogenes EGD-e	Bacteria	Firmicutes	Bacillales	91.78	0	91.78	0	8.22	-11 -10 -9 -8 -7 -6 -5	GAUCACCUCCUUUCU
NC_002570	Bacillus halodurans C-125	Bacteria	Firmicutes	Bacillales	91.71	0	91.71	0	8.29	-11 -10 -9 -8 -7 -6 -5 -4	GAUCACCUCCUUUCU
NC_006270	Bacillus licheniformis ATCC 14580 NC_006270	Bacteria	Firmicutes	Bacillales	91.53	0	91.53	0	8.47	-11 -10 -9 -8 -7 -6 -5 -4	GAUCACCUCCUUUCU
NC_004193	Oceanobacillus iheyensis HTE831	Bacteria	Firmicutes	Bacillales	91.14	0	91.14	0	8.86	-11 -10 -9 -8 -7 -6 -5 -4	GAUCACCUCCUUUCU
NC_008555	Listeria welshimeri serovar 6b str. SLCC5334	Bacteria	Firmicutes	Bacillales	90.95	0	90.95	0	9.05	-11 -10 -9 -8 -7 -6 -5 -4	GAUCACCUCCUUUCU
NC_008525	Pediococcus pentosaceus ATCC 25745	Bacteria	Firmicutes	Lactobacillales	90.48	0	90.48	0	9.52	-11 -10 -9 -8 -7 -6 -5 -4	GAUCACCUCCUUUCU
NC_009922	Alkaliphilus oremlandii OhILAs	Bacteria	Firmicutes	Clostridia	90.37	0	90.37	0	9.63	-11 -10 -9 -8 -7 -6 -5 -4	GAUCACCUCCUUU
NC_003923	Staphylococcus aureus subsp. aureus MW2	Bacteria	Firmicutes	Bacillales	90.05	0	90.05	0	9.95	-11 -10 -9 -8 -7 -6 -5 -4	GAUCACCUCCUUUCU
NC_006510	Geobacillus kaustophilus HTA426	Bacteria	Firmicutes	Bacillales	89.88	0	89.88	0	10.12	-11 -10 -9 -8 -7 -6 -5 -4 -3	GAUCACCUCCUUUCU
NC_002745	Staphylococcus aureus subsp. aureus N315	Bacteria	Firmicutes	Bacillales	89.53	0	89.53	0	10.47	-11 -10 -9 -8 -7 -6 -5 -4	GAUCACCUCCUUUCU
NC_009725	Bacillus amyloliquefaciens FZB42	Bacteria	Firmicutes	Bacillales	89.47	0	89.47	0	10.53	-11 -10 -9 -8 -7 -6 -5 -4	GAUCACCUCCUUUCU
NC_008497	Lactobacillus brevis ATCC 367	Bacteria	Firmicutes	Lactobacillales	89.15	0	89.15	0	10.85	-11 -10 -9 -8 -7 -6 -5	GAUCACCUCCUUUCU
NC_008261	Clostridium perfringens ATCC 13124	Bacteria	Firmicutes	Clostridia	88.98	0	88.98	0	11.02	-11 -10 -9 -8 -7 -6 -5 -4	GAUCACCUCCUUUCU
NC_009718	Fervidobacterium nodosum Rt17-B1	Bacteria	Thermotogae	Thermotogales	88.97	0	88.97	0	11.03	-12 -11 -10 -9 -8 -7 -6 -5	GAUCACCUCCUUU
NC_000964	Bacillus subtilis subsp. subtilis str. 168	Bacteria	Firmicutes	Bacillales	88.94	0	88.94	0	11.06	-11 -10 -9 -8 -7 -6 -5 -4	GAUCACCUCCUUUCU
NC_002758	Staphylococcus aureus subsp. aureus Mu50	Bacteria	Firmicutes	Bacillales	88.84	0	88.84	0	11.16	-11 -10 -9 -8 -7 -6 -5 -4	GAUCACCUCCUUUCU
NC_009782	Staphylococcus aureus subsp. aureus Mu3	Bacteria	Firmicutes	Bacillales	88.81	0	88.81	0	11.19	-11 -10 -9 -8 -7 -6 -5 -4	GAUCACCUCCUUUCU
NC_006322	Bacillus licheniformis ATCC 14580 NC_006322	Bacteria	Firmicutes	Bacillales	88.68	0	88.68	0	11.32	-11 -10 -9 -8 -7 -6 -5 -4	GAUCACCUCCUUUCU
NC_006582	Bacillus clausii KSM-K16	Bacteria	Firmicutes	Bacillales	88.6	0	88.6	0	11.4	-11 -10 -9 -8 -7 -6 -5 -4	GAUCACCUCCUUUCU
NC_002953	Staphylococcus aureus subsp. aureus MSSA476	Bacteria	Firmicutes	Bacillales	88.44	0	88.44	0	11.56	-11 -10 -9 -8 -7 -6 -5 -4	GAUCACCUCCUUUCU
NC_009617	Clostridium beijerinckii NCIMB 8052	Bacteria	Firmicutes	Clostridia	88.37	0	88.37	0	11.63	-12 -11 -10 -9 -8 -7 -6 -5 -4	GAUCACCUCCUUU
NC_010184	Bacillus weihenstephanensis KBAB4	Bacteria	Firmicutes	Bacillales	88.34	0	88.34	0	11.66	-11 -10 -9 -8 -7 -6 -5 -4	GAUCACCUCCUUU
NC_009486	Thermotoga petrophila RKU-1	Bacteria	Thermotogae	Thermotogales	81.12	7	88.12	1.96	9.92	-11 -10 -9 -8 -7 -6 -5 -4	GAUCACCUCCUUUCU
NC_003030	Clostridium acetobutylicum ATCC 824	Bacteria	Firmicutes	Clostridia	88.07	0	88.07	0	11.93	-11 -10 -9 -8 -7 -6 -5 -4	GAUCACCUCCUUUCU
NC_009487	Staphylococcus aureus subsp. aureus JH9	Bacteria	Firmicutes	Bacillales	88.02	0	88.02	0	11.98	-11 -10 -9 -8 -7 -6 -5 -4	GAUCACCUCCUUUCU
NC_008526	Lactobacillus casei ATCC 334	Bacteria	Firmicutes	Lactobacillales	87.6	0	87.6	0	12.4	-11 -10 -9 -8 -7 -6 -5 -4	GAUCACCUCCUUUCU
NC_002952	Staphylococcus aureus subsp. aureus MRSA252	Bacteria	Firmicutes	Bacillales	87.06	0	87.06	0	12.94	-11 -10 -9 -8 -7 -6 -5	GAUCACCUCCUUUCU
NC_009674	Bacillus cereus subsp. cytotoxis NVH 391-98	Bacteria	Firmicutes	Bacillales	87.06	0	87.06	0	12.94	-11 -10 -9 -8 -7 -6 -5 -4	GAUCACCUCCUUU
NC_007350	Staphylococcus saprophyticus subsp. saprophyticus ATCC 15305	Bacteria	Firmicutes	Bacillales	86.99	0	86.99	0	13.01	-11 -10 -9 -8 -7 -6 -5	GAUCACCUCCUUUCU
NC_008262	Clostridium perfringens SM101	Bacteria	Firmicutes	Clostridia	86.71	0	86.71	0	13.29	-11 -10 -9 -8 -7 -6 -5 -4	GAUCACCUCCUUUCUAAGGA
NC_009633	Alkaliphilus metalliredigens QYMF	Bacteria	Firmicutes	Clostridia	86.64	0	86.64	0	13.36	-11 -10 -9 -8 -7 -6 -5 -4	GAUCACCUCCUUU
NC_003366	Clostridium perfringens str. 13	Bacteria	Firmicutes	Clostridia	86.47	0	86.47	0	13.53	-11 -10 -9 -8 -7 -6 -5 -4	GAUCACCUCCUU
NC_009253	Desulfotomaculum reducens MI-1	Bacteria	Firmicutes	Clostridia	82.39	3.42	85.81	1.86	12.33	-12 -11 -10 -9 -8 -7 -6 -5	GAUCACCUCCUUU
NC_007168	Staphylococcus haemolyticus JCSC1435	Bacteria	Firmicutes	Bacillales	85.8	0	85.8	0	14.2	-11 -10 -9 -8 -7 -6 -5	GAUCACCUCCUUUCU
NC_009513	Lactobacillus reuteri F275	Bacteria	Firmicutes	Lactobacillales	85.79	0	85.79	0	14.21	-11 -10 -9 -8 -7 -6 -5 -4	GAUCACCUCCUUUCUAAGGAA
NC_009828	Thermotoga lettingae TMO	Bacteria	Thermotogae	Thermotogales	81.52	3.87	85.39	1.72	12.89	-11 -10 -9 -8 -7 -6 -5	GAUCACCUCCUUU
NC_010001	Clostridium phytofermentans ISDg	Bacteria	Firmicutes	Clostridia	85.39	0	85.39	0	14.61	-11 -10 -9 -8 -7 -6 -5 -4	GAUCACCUCCUUU
NC_009495	Clostridium botulinum A str. ATCC 3502	Bacteria	Firmicutes	Clostridia	85.3	0	85.3	0	14.7	-10 -9 -8 -7 -6 -5 -4	GAUCACCUCCUUUCUAAGGAGAA
NC_009632	Staphylococcus aureus subsp. aureus JH1	Bacteria	Firmicutes	Bacillales	84.97	0	84.97	0	15.03	-12 -11 -10 -9 -8 -7 -6 -5	GAUCACCUCCUUU
NC_009616	Thermosipho melanesiensis BI429	Bacteria	Thermotogae	Thermotogales	84.83	0	84.83	0	15.17	-10 -9 -8 -7 -6 -5	GAUCACCUCCUUU
NC_007576	Lactobacillus sakei subsp. sakei 23K	Bacteria	Firmicutes	Lactobacillales	84.73	0	84.73	0	15.27	-11 -10 -9 -8 -7 -6 -5 -4	GAUCACCUCCUUUCUA
NC_002976	Staphylococcus epidermidis RP62A	Bacteria	Firmicutes	Bacillales	84.52	0	84.52	0	15.48	-12 -11 -10 -9 -8 -7 -6 -5 -4	GAUCACCUCCUUUCU
NC_009848	Bacillus pumilus SAFR-032	Bacteria	Firmicutes	Bacillales	84.43	0	84.43	0	15.57	-11 -10 -9 -8 -7 -6 -5 -4	GAUCACCUCCUUUCUA
NC_009706	Clostridium kluyveri DSM 555	Bacteria	Firmicutes	Clostridia	84.42	0	84.42	0	15.58	-12 -11 -10 -9 -8 -7 -6 -5 -4	GAUCACCUCCUUU
NC_002951	Staphylococcus aureus subsp. aureus COL	Bacteria	Firmicutes	Bacillales	83.98	0	83.98	0	16.02	-11 -10 -9 -8 -7 -6 -5	GAUCACCUCCUUUCU
NC_007793	Staphylococcus aureus subsp. aureus USA300	Bacteria	Firmicutes	Bacillales	83.28	0	83.28	0	16.72	-11 -10 -9 -8 -7 -6 -5	GAUCACCUCCUUUCU
NC_007622	Staphylococcus aureus RF122	Bacteria	Firmicutes	Bacillales	83.27	0	83.27	0	16.73	-11 -10 -9 -8 -7 -6 -5 -4	GAUCACCUCCUUUCU
NC_008346	Syntrophomonas wolfei subsp. wolfei str. Goettingen	Bacteria	Firmicutes	Clostridia	78.99	4.19	83.18	1.76	15.06	-12 -11 -10 -9 -8 -7 -6 -5 -4	GAUCACCUCCUUU
NC_009641	Staphylococcus aureus subsp. aureus str. Newman	Bacteria	Firmicutes	Bacillales	83.05	0	83.05	0	16.95	-11 -10 -9 -8 -7 -6 -5	GAUCACCUCCUUUCU
NC_009012	Clostridium thermocellum ATCC 27405	Bacteria	Firmicutes	Clostridia	82.86	0	82.86	0	17.14	-12 -11 -10 -9 -8 -7 -6 -5 -4	GAUCACCUCCUUU
NC_009437	Caldicellulosiruptor saccharolyticus DSM 8903	Bacteria	Synergistetes	Syntrophomonadaceae	82.08	0	82.08	0	17.92	-12 -11 -10 -9 -8 -7 -6	GAUCACCUCCUUUCUAAGGGUU
NC_009699	Clostridium botulinum F str. Langeland	Bacteria	Firmicutes	Clostridia	81.82	0	81.82	0	18.18	-11 -10 -9 -8 -7 -6 -5 -4	GAUCACCUCC
NC_004567	Lactobacillus plantarum WCFS1	Bacteria	Firmicutes	Lactobacillales	81.32	0	81.32	0	18.68	-11 -10 -9 -8 -7 -6 -5 -4	GAUCACCUCCUUUCU
NC_009697	Clostridium botulinum A str. ATCC 19397	Bacteria	Firmicutes	Clostridia	81.25	0	81.25	0	18.75	-11 -10 -9 -8 -7 -6 -5 -4	GAUCACCUCC
NC_009698	Clostridium botulinum A str. Hall	Bacteria	Firmicutes	Clostridia	81.08	0	81.08	0	18.92	-11 -10 -9 -8 -7 -6 -5 -4	GAUCACCUCC
NC_000853	Thermotoga maritima MSB8	Bacteria	Thermotogae	Thermotogales	72.39	8.5	80.89	6.24	12.86	-11 -10 -9 -8 -7 -6 -5 -4 -2	GAUCACCUCCUUUC
NC_009033	Staphylothermus marinus F1	Archaea	Crenarchaeota	Thermoprotei	80.57	0	80.57	0	19.43	-13 -12 -11 -10 -9 -8 -7 -6 -5 -4 -3	GAUCACCUCCC
NC_006624	Thermococcus kodakarensis KOD1	Archaea	Euryarchaeota	Thermococci	77.23	2.82	80.05	2.39	17.56	-10 -9 -8 -7 -6 -5	GAUCACCUCCU
NC_007644	Moorella thermoacetica ATCC 39073	Bacteria	Firmicutes	Clostridia	74.93	4.99	79.92	2.15	17.93	-13 -12 -11 -10 -9 -8 -7 -6 -5	GAUCACCUCC
NC_009332	Streptococcus pyogenes str. Manfredo	Bacteria	Firmicutes	Lactobacillales	79.89	0	79.89	0	20.11	-11 -10 -9 -8 -7 -6 -5 -4 -3	GAUCACCUCCUUUCU
NC_003869	Thermoanaerobacter tengcongensis MB4	Bacteria	Firmicutes	Clostridia	76.78	2.47	79.25	2.2	18.55	-11 -10 -9 -8 -7 -6 -5	GAUCACCUCCUU
NC_010079	Staphylococcus aureus subsp. aureus USA300_TCH1516	Bacteria	Firmicutes	Bacillales	78.1	0	78.1	0	21.9	-11 -10 -9 -8 -7 -6 -5	GAUCACCUCCUUUCU
NC_009972	Herpetosiphon aurantiacus ATCC 23779	Bacteria	Chloroflexi	Herpetosiphonales	77.09	0	77.09	0	22.91	-10 -9 -8 -7 -6 -5 -4 -3	GAUCACCUCCUUU
NC_004070	Streptococcus pyogenes MGAS315	Bacteria	Firmicutes	Lactobacillales	76.68	0	76.68	0	23.32	-10 -9 -8 -7 -6 -5 -4 -3	GAUCACCUCCUUUCUAAGGA
NC_008531	Leuconostoc mesenteroides subsp. mesenteroides ATCC 8293	Bacteria	Firmicutes	Lactobacillales	76.19	0	76.19	0	23.81	-10 -9 -8 -7 -6 -5 -4 -3	GAUCACCUCCUUUCU
NC_004461	Staphylococcus epidermidis ATCC 12228	Bacteria	Firmicutes	Bacillales	74.29	1.16	75.45	3.39	21.17	-11 -10 -9 -8 -7 -6 -5 -4	GAUCACCUCCUUUCU
NC_009328	Geobacillus thermodenitrificans NG80-2	Bacteria	Firmicutes	Bacillales	72.2	3.1	75.3	2.18	22.52	-11 -10 -9 -8 -7 -6 -5 -4 -3	GAUCACCUCCUU
NC_009009	Streptococcus sanguinis SK36	Bacteria	Firmicutes	Lactobacillales	75.24	0	75.24	0	24.76	-11 -10 -9 -8 -7 -6 -5 -4 -3	GAUCACCUCCUUUCUA
NC_008054	Lactobacillus delbrueckii subsp. bulgaricus ATCC 11842	Bacteria	Firmicutes	Lactobacillales	75.22	0	75.22	0	24.78	-11 -10 -9 -8 -7 -6 -5 -4 -3	GAUCACCUCCUUUCUA
NC_007795	Staphylococcus aureus subsp. aureus NCTC 8325	Bacteria	Firmicutes	Bacillales	75.21	0	75.21	0	24.79	-11 -10 -9 -8 -7 -6 -5	GAUCACCUCCUUUCU
NC_006814	Lactobacillus acidophilus NCFM	Bacteria	Firmicutes	Lactobacillales	74.38	0	74.38	0	25.62	-10 -9 -8 -7 -6 -5 -4 -3	GAUCACCUCCUUUCUAAGGAAG
NC_009483	Geobacter uraniireducens Rf4	Bacteria	Proteobacteria	Deltaproteobacteria	74.25	0	74.25	0	25.75	-10 -9 -8 -7 -6 -5 -4 -3	GAUCACCUCCUUUCUAAGGAG
NC_007297	Streptococcus pyogenes MGAS5005	Bacteria	Firmicutes	Lactobacillales	73.83	0	73.83	0	26.17	-11 -10 -9 -8 -7 -6 -5 -4 -3	GAUCACCUCCUUUCU
NC_004350	Streptococcus mutans UA159	Bacteria	Firmicutes	Lactobacillales	73.06	0	73.06	0	26.94	-11 -10 -9 -8 -7 -6 -5 -4 -3 -2	GAUCACCUCCUUUCU
NC_007633	Mycoplasma capricolum subsp. capricolum ATCC 27343	Bacteria	Firmicutes	Mollicutes	72.91	0	72.91	0	27.09	-10 -9 -8 -7 -6 -5 -4 -3 -2	GAUCACCUCCUUUCU
NC_008529	Lactobacillus delbrueckii subsp. bulgaricus ATCC BAA-365	Bacteria	Firmicutes	Lactobacillales	72.28	0	72.28	0	27.72	-12 -11 -10 -9 -8 -7 -6 -5 -4 -3	GAUCACCUCCUUUCU
NC_008751	Desulfovibrio vulgaris subsp. vulgaris DP4	Bacteria	Proteobacteria	Deltaproteobacteria	72.12	0	72.12	0	27.88	-10 -9 -8 -7 -6 -5 -4 -3	GAUCACCUCCUUU
NC_009004	Lactococcus lactis subsp. cremoris MG1363	Bacteria	Firmicutes	Lactobacillales	71.73	0	71.73	0	28.27	-11 -10 -9 -8 -7 -6 -5 -4 -3 -2	GAUCACCUCCUUUCU
NC_009637	Methanococcus maripaludis C7	Archaea	Euryarchaeota	Methanococci	71.59	0	71.59	0	28.41	-10 -9 -8 -7 -6 -5 -4	GAUCACCUCCU
NC_009975	Methanococcus maripaludis C6	Archaea	Euryarchaeota	Methanococci	71.14	0	71.14	0	28.86	-10 -9 -8 -7 -6 -5 -4	GAUCACCUCCU
NC_008609	Pelobacter propionicus DSM 2379	Bacteria	Proteobacteria	Deltaproteobacteria	71.11	0	71.11	0	28.89	-11 -10 -9 -8 -7 -6 -5 -4 -3	GAUCACCUCCUUU
NC_009050	Rhodobacter sphaeroides ATCC 17029 chr2	Bacteria	Proteobacteria	Alphaproteobacteria	71.01	0	71.01	0	28.99	-10 -9 -8 -7 -6 -5 -4 -3 -2	GAUCACCUCCUUU
NC_010080	Lactobacillus helveticus DPC 4571	Bacteria	Firmicutes	Lactobacillales	70.56	0	70.56	0	29.44	-10 -9 -8 -7 -6 -5 -4 -3	GAUCACCUCCUUUCUAAGGAAG
NC_009634	Methanococcus vannielii SB	Archaea	Euryarchaeota	Methanococci	70.08	0	70.08	0	29.92	-10 -9 -8 -7 -6 -5 -4	GAUCACCUCCU
NC_008554	Syntrophobacter fumaroxidans MPOB	Bacteria	Proteobacteria	Deltaproteobacteria	67.18	2.76	69.94	1.77	28.3	-11 -10 -9 -8 -7 -6 -5 -4 -3	GAUCACCUCCUUU
NC_002939	Geobacter sulfurreducens PCA	Bacteria	Proteobacteria	Deltaproteobacteria	67.27	2.29	69.56	1.71	28.73	-11 -10 -9 -8 -7 -6 -5 -4 -3	GAUCACCUCCUU
NC_009635	Methanococcus aeolicus Nankai-3	Archaea	Euryarchaeota	Methanococci	69.4	0	69.4	0	30.6	-10 -9 -8 -7 -6 -5 -4	GAUCACCUCCU
NC_009455	Dehalococcoides sp. BAV1	Bacteria	Chloroflexi	Dehalococcoidetes	69.22	0	69.22	0	30.78	-11 -10 -9 -8 -7 -6 -5 -4 -3	GAUCACCUCCUUUCUAAGGAUA
NC_008789	Halorhodospira halophila SL1	Bacteria	Proteobacteria	Gammaproteobacteria	69.09	0	69.09	0	30.91	-11 -10 -9 -8 -7 -6 -5 -4 -3	GAUCACCUCCUUU
NC_009135	Methanococcus maripaludis C5	Archaea	Euryarchaeota	Methanococci	69	0	69	0	31	-10 -9 -8 -7 -6 -5 -4	GAUCACCUCCU
NC_006177	Symbiobacterium thermophilum IAM 14863	Bacteria	Firmicutes	Lactobacillales	59.54	9.44	68.98	9.14	21.88	-11 -10 -9 -8 -7 -6 -5	GAUCACCUCCUUUCUAAG
NC_009049	Rhodobacter sphaeroides ATCC 17029 chr1	Bacteria	Proteobacteria	Alphaproteobacteria	68.38	0	68.38	0	31.62	-10 -9 -8 -7 -6 -5 -4	GAUCACCUCCUUU
NC_009428	Rhodobacter sphaeroides ATCC 17025	Bacteria	Proteobacteria	Alphaproteobacteria	65.12	2.25	67.37	1.77	30.86	-10 -9 -8 -7 -6 -5 -4 -3	GAUCACCUCCUUU
NC_008532	Streptococcus thermophilus LMD-9	Bacteria	Firmicutes	Lactobacillales	67.13	0	67.13	0	32.87	-10 -9 -8 -7 -6 -5 -4 -3	GAUCACCUCCUUU
NC_009523	Roseiflexus sp. RS-1	Bacteria	Chloroflexi	Chloroflexales	66.86	0	66.86	0	33.14	-10 -9 -8 -7 -6 -5 -4 -3	GAUCACCUCCUUUCUAGGGACAC
NC_008340	Alkalilimnicola ehrlichei MLHE-1	Bacteria	Proteobacteria	Gammaproteobacteria	64.26	2.55	66.81	1.4	31.8	-11 -10 -9 -8 -7 -6 -5 -4	GAUCACCUCCUUU
NC_002662	Lactococcus lactis subsp. lactis Il1403	Bacteria	Firmicutes	Lactobacillales	66.05	0	66.05	0	33.95	-11 -10 -9 -8 -7 -6 -5 -4 -3 -2	GAUCACCUCCUUU
NC_009662	Nitratiruptor sp. SB155-2	Bacteria	Proteobacteria	Epsilonproteobacteria	63.75	1.95	65.7	0.81	33.48	-10 -9 -8 -7 -6 -5 -4 -3 -2	GAUCACCUCCUU
NC_009776	Ignicoccus hospitalis KIN4/I	Archaea	Crenarchaeota	Thermoprotei	44.28	21.2	65.48	10.04	24.48	-10 -9 -8 -7 -6 -5 -4 -3	GAUCACCUCCC
NC_007643	Rhodospirillum rubrum ATCC 11170	Bacteria	Proteobacteria	Alphaproteobacteria	62.28	3.01	65.29	1.58	33.13	-11 -10 -9 -8 -7 -6 -5 -4 -3	GAUCACCUCCUUU
NC_003413	Pyrococcus furiosus DSM 3638	Archaea	Euryarchaeota	Thermococci	59.11	5.41	64.52	5.93	29.55	-10 -9 -8 -7 -6 -5 -4 -3	GAUCACCUCCU
NC_010175	Chloroflexus aurantiacus J-10-fl	Bacteria	Chloroflexi	Chloroflexales	64.31	0	64.31	0	35.69	-10 -9 -8 -7 -6 -5 -4 -3 -2	GAUCACCUCCUUU
NC_009380	Salinispora tropica CNB-440	Bacteria	Actinobacteria	Actinobacteridae	54.32	9.94	64.26	6.48	29.25	-10 -9 -8 -7 -6 -5 -4 -3	GAUCACCUCCUUUCUAAGGAGC
NC_009668	Ochrobactrum anthropi ATCC 49188 chr2	Bacteria	Proteobacteria	Alphaproteobacteria	63.91	0	63.91	0	36.09	-10 -9 -8 -7 -6 -5 -4 -3 -2	GAUCACCUCCUUU
NC_006055	Mesoplasma florum L1	Bacteria	Firmicutes	Mollicutes	63.78	0	63.78	0	36.22	-10 -9 -8 -7 -6 -5 -4 -3	GAUCACCUCCU
NC_005090	Wolinella succinogenes DSM 1740	Bacteria	Proteobacteria	Epsilonproteobacteria	61.04	2.55	63.59	2.01	34.41	-10 -9 -8 -7 -6 -5 -4 -3 -2	GAUCACCUCCUU
NC_004307	Bifidobacterium longum NCC2705	Bacteria	Actinobacteria	Actinobacteridae	60.63	2.9	63.53	2.2	34.28	-11 -10 -9 -8 -7 -6 -5 -4 -3 -2	GAUCACCUCCUUUCU
NC_007494	Rhodobacter sphaeroides 2.4.1 chr2	Bacteria	Proteobacteria	Alphaproteobacteria	60.84	2.63	63.47	3.71	32.81	-10 -9 -8 -7 -6 -5 -4 -3	GAUCACCUCCUU
NC_008530	Lactobacillus gasseri ATCC 33323	Bacteria	Firmicutes	Lactobacillales	61.99	1.42	63.41	3.65	32.93	-12 -11 -10 -9 -8 -7 -6 -5 -4 -3	GAUCACCUCCUUUCU
NC_008527	Lactococcus lactis subsp. cremoris SK11	Bacteria	Firmicutes	Lactobacillales	63.05	0	63.05	0	36.95	-10 -9 -8 -7 -6 -5 -4 -3	GAUCACCUCCUUU
NC_002516	Pseudomonas aeruginosa PAO1	Bacteria	Proteobacteria	Gammaproteobacteria	61.06	1.63	62.69	1.53	35.78	-10 -9 -8 -7 -6 -5 -4	GAUCACCUCCUUA
NC_008687	Paracoccus denitrificans PD1222 chr2	Bacteria	Proteobacteria	Alphaproteobacteria	61.07	1.62	62.69	1.56	35.74	-10 -9 -8 -7 -6 -5 -4 -3 -2	GAUCACCUCCUUU
NC_008578	Acidothermus cellulolyticus 11B	Bacteria	Actinobacteria	Actinobacteridae	52.71	9.78	62.49	5.66	31.85	-11 -10 -9 -8 -7 -6 -5 -4 -3	GAUCACCUCCUUUC
NC_006086	Streptococcus pyogenes MGAS10394	Bacteria	Firmicutes	Lactobacillales	60.29	2.12	62.41	2.23	35.37	-10 -9 -8 -7 -6 -5 -4 -3 -2	GAUCACCUCCUUUCU
NC_009436	Enterobacter sp. 638	Bacteria	Proteobacteria	Gammaproteobacteria	59.56	2.62	62.18	1.14	36.67	-10 -9 -8 -7 -6 -5 -4 -3 -2	GAUCACCUCCUUACCUA
NC_008044	Silicibacter sp. TM1040	Bacteria	Proteobacteria	Alphaproteobacteria	62.15	0	62.15	0	37.85	-11 -10 -9 -8 -7 -6 -5 -4	GAUCACCUCCUUU
NC_004557	Clostridium tetani E88	Bacteria	Firmicutes	Clostridia	59.8	2.32	62.12	9.9	27.98	-11 -10 -9 -8 -7 -6 -5	GAUCACCUCCUUUCU
NC_009943	Desulfococcus oleovorans Hxd3	Bacteria	Proteobacteria	Deltaproteobacteria	62.05	0	62.05	0	37.95	-10 -9 -8 -7 -6 -5 -4 -3	GAUCACCUCCUUU
NC_007493	Rhodobacter sphaeroides 2.4.1 chr1	Bacteria	Proteobacteria	Alphaproteobacteria	60.19	1.72	61.91	2.15	35.94	-10 -9 -8 -7 -6 -5 -4	GAUCACCUCCUU
NC_008463	Pseudomonas aeruginosa UCBPP-PA14	Bacteria	Proteobacteria	Gammaproteobacteria	60.25	1.54	61.79	1.51	36.69	-10 -9 -8 -7 -6 -5 -4	GAUCACCUCCUU
NC_009952	Dinoroseobacter shibae DFL 12	Bacteria	Proteobacteria	Alphaproteobacteria	60.36	1.4	61.76	1.37	36.87	-10 -9 -8 -7 -6 -5 -4	GAUCACCUCCUUU
NC_009439	Pseudomonas mendocina ymp	Bacteria	Proteobacteria	Gammaproteobacteria	61.75	0	61.75	0	38.25	-10 -9 -8 -7 -6 -5 -4	GAUCACCUCCUUAA
NC_009767	Roseiflexus castenholzii DSM 13941	Bacteria	Chloroflexi	Chloroflexales	60.14	1.52	61.66	1.25	37.09	-11 -10 -9 -8 -7 -6 -5 -4 -3 -2	GAUCACCUCCUUU
NC_009720	Xanthobacter autotrophicus Py2	Bacteria	Proteobacteria	Alphaproteobacteria	59.65	1.9	61.55	1.69	36.77	-10 -9 -8 -7 -6 -5 -4	GAUCACCUCCUUU
NC_009636	Sinorhizobium medicae WSM419	Bacteria	Proteobacteria	Alphaproteobacteria	61.26	0	61.26	0	38.74	-11 -10 -9 -8 -7 -6 -5 -4 -3	GAUCACCUCCUUU
NC_009953	Salinispora arenicola CNS-205	Bacteria	Actinobacteria	Actinobacteridae	53.39	7.75	61.14	6.32	32.54	-10 -9 -8 -7 -6 -5 -4 -3 -2	GAUCACCUCCUUUCU
NC_008254	Mesorhizobium sp. BNC1	Bacteria	Proteobacteria	Alphaproteobacteria	59.18	1.92	61.1	1.38	37.52	-11 -10 -9 -8 -7 -6 -5 -4 -2	GAUCACCUCCUUU
NC_003888	Streptomyces coelicolor A3(2)	Bacteria	Actinobacteria	Actinobacteridae	55.36	5.73	61.09	6.04	32.86	-11 -10 -9 -8 -7 -6 -5 -4 -3	GAUCACCUCCUUUCU
NC_009719	Parvibaculum lavamentivorans DS-1	Bacteria	Proteobacteria	Alphaproteobacteria	61	0	61	0	39	-11 -10 -9 -8 -7 -6 -5 -4 -3	GAUCACCUCCUUU
NC_000913	Escherichia coli K12	Bacteria	Proteobacteria	Gammaproteobacteria	60.85	0	60.85	0	39.15	-10 -9 -8 -7 -6 -5 -4 -3	GAUCACCUCCUUA
NC_009511	Sphingomonas wittichii RW1	Bacteria	Proteobacteria	Alphaproteobacteria	57.13	3.71	60.84	1.9	37.26	-10 -9 -8 -7 -6 -5 -4 -3 -2	GAUCACCUCCUUUCUAAGGAUA
NC_008686	Paracoccus denitrificans PD1222 chr1	Bacteria	Proteobacteria	Alphaproteobacteria	60.74	0	60.74	0	39.26	-10 -9 -8 -7 -6 -5 -4 -3 -2	GAUCACCUCCUUU
NC_006085	Propionibacterium acnes KPA171202	Bacteria	Actinobacteria	Actinobacteridae	55.64	4.92	60.56	4.27	35.18	-10 -9 -8 -7 -6 -5 -4 -3	GAUCACCUCCUUUCUAAGGA
NC_007681	Methanosphaera stadtmanae DSM 3091	Archaea	Euryarchaeota	Methanobacteria	60.56	0	60.56	0	39.44	-11 -10 -9 -8 -7 -6 -5	GAUCACCUCCUAA
NC_008528	Oenococcus oeni PSU-1	Bacteria	Firmicutes	Lactobacillales	60.44	0	60.44	0	39.56	-13 -12 -11 -10 -9 -8 -7 -6 -5 -4 -3	GAUCACCUCCUUUCU
NC_008576	Magnetococcus sp. MC-1	Bacteria	Proteobacteria	Magnetococcus	60.44	0	60.44	0	39.56	-10 -9 -8 -7 -6 -5 -4	GAUCACCUCCUUU
NC_007777	Frankia sp. CcI3	Bacteria	Actinobacteria	Actinobacteridae	51.68	8.45	60.13	6.73	33.14	-11 -10 -9 -8 -7 -6 -5 -4 -3	GAUCACCUCCUUUCU
NC_009675	Anaeromyxobacter sp. Fw109-5	Bacteria	Proteobacteria	Deltaproteobacteria	54.68	5.17	59.85	3.9	36.25	-11 -10 -9 -8 -7 -6 -5 -4 -3	GAUCACCUCCUUU
NC_007907	Desulfitobacterium hafniense Y51	Bacteria	Firmicutes	Clostridia	57.89	1.86	59.75	5.16	35.1	-10 -9 -8 -7 -6 -5 -4	GAUCACCUCCUU
NC_003197	Salmonella typhimurium LT2	Bacteria	Proteobacteria	Gammaproteobacteria	58.33	1.4	59.73	0.99	39.28	-10 -9 -8 -7 -6 -5 -4 -3 -2	GAUCACCUCCUUACC
NC_008544	Burkholderia cenocepacia HI2424 chr3	Bacteria	Proteobacteria	Betaproteobacteria	59.59	0	59.59	0	40.41	-10 -9 -8 -7 -6 -5 -4 -3	GAUCACCUCCUU
NC_009663	Sulfurovum sp. NBC37-1	Bacteria	Proteobacteria	Epsilonproteobacteria	59.35	0	59.35	0	40.65	-11 -10 -9 -8 -7 -6 -5 -4 -3	GAUCACCUCCUU
NC_008392	Burkholderia ambifaria AMMD chr3	Bacteria	Proteobacteria	Betaproteobacteria	59.03	0	59.03	0	40.97	-10 -9 -8 -7 -6 -5 -4 -3	GAUCACCUCCUUU
NC_009381	Yersinia pestis Pestoides F	Bacteria	Proteobacteria	Gammaproteobacteria	56.6	2.23	58.83	1.71	39.45	-10 -9 -8 -7 -6 -5 -4 -3	GAUCACCUCCUUACCU
NC_010161	Bartonella tribocorum CIP 105476	Bacteria	Proteobacteria	Alphaproteobacteria	58.82	0	58.82	0	41.18	-11 -10 -9 -8 -7 -6 -5 -4 -3	GAUCACCUCCUUUCU
NC_006155	Yersinia pseudotuberculosis IP 32953	Bacteria	Proteobacteria	Gammaproteobacteria	58.81	0	58.81	0	41.19	-10 -9 -8 -7 -6 -5 -4 -3 -2	GAUCACCUCCUUACCU
NC_009832	Serratia proteamaculans 568	Bacteria	Proteobacteria	Gammaproteobacteria	58.8	0	58.8	0	41.2	-10 -9 -8 -7 -6 -5 -4 -3	GAUCACCUCCUU
NC_008347	Maricaulis maris MCS10	Bacteria	Proteobacteria	Alphaproteobacteria	57.59	1.18	58.77	1.27	39.96	-11 -10 -9 -8 -7 -6 -5 -4	GAUCACCUCCUUU
NC_009921	Frankia sp. EAN1pec	Bacteria	Actinobacteria	Actinobacteridae	50.7	8.07	58.77	7.19	34.04	-11 -10 -9 -8 -7 -6 -5 -4 -3	GAUCACCUCCUUU
NC_003047	Sinorhizobium meliloti 1021	Bacteria	Proteobacteria	Alphaproteobacteria	57.32	1.38	58.7	1.2	40.1	-11 -10 -9 -8 -7 -6 -5 -4 -3	GAUCACCUCCUU
NC_003063	Agrobacterium tumefaciens str. C58 linear	Bacteria	Proteobacteria	Alphaproteobacteria	58.67	0	58.67	0	41.33	-11 -10 -9 -8 -7 -6 -5 -4	GAUCACCUCCUU
NC_008570	Aeromonas hydrophila subsp. hydrophila ATCC 7966	Bacteria	Proteobacteria	Gammaproteobacteria	55.46	2.91	58.37	2.23	39.4	-10 -9 -8 -7 -6 -5 -4	GAUCACCUCCUUACCUU
NC_009512	Pseudomonas putida F1	Bacteria	Proteobacteria	Gammaproteobacteria	58.32	0	58.32	0	41.68	-10 -9 -8 -7 -6 -5 -4	GAUCACCUCCUUAA
NC_003198	Salmonella enterica subsp. enterica serovar Typhi str. CT18	Bacteria	Proteobacteria	Gammaproteobacteria	57.22	1.03	58.25	1.3	40.45	-10 -9 -8 -7 -6 -5 -4 -3	GAUCACCUCCUUA
NC_007953	Burkholderia xenovorans LB400 chr3	Bacteria	Proteobacteria	Betaproteobacteria	48.93	8.84	57.77	3.51	38.72	-10 -9 -8 -7 -6 -5 -4 -3 -2	GAUCACCUCCUUUCCCGAG
NC_010087	Burkholderia multivorans ATCC 17616 chr3	Bacteria	Proteobacteria	Betaproteobacteria	57.72	0	57.72	0	42.28	-9 -8 -7 -6 -5 -4	GAUCACCUCCUUU
NC_007519	Desulfovibrio desulfuricans G20	Bacteria	Proteobacteria	Deltaproteobacteria	56.69	0.95	57.64	2.75	39.6	-10 -9 -8 -7 -6 -5 -4	GAUCACCUCCUU
NC_006156	Borrelia garinii PBi linear	Bacteria	Spirochaetes	Spirochaetales	57.57	0	57.57	0	42.43	-11 -10 -9 -8 -7 -6 -5 -4 -3 -2	GAUCACCUCCUUU
NC_008740	Marinobacter aquaeolei VT8	Bacteria	Proteobacteria	Gammaproteobacteria	56.38	1.17	57.55	0.93	41.52	-12 -10 -9 -8 -7 -6 -5 -4	GAUCACCUCCUU
NC_009648	Klebsiella pneumoniae subsp. pneumoniae MGH 78578	Bacteria	Proteobacteria	Gammaproteobacteria	54.75	2.7	57.45	1.55	41	-10 -9 -8 -7 -6 -5 -4 -3 -2	GAUCACCUCCUUACCUUA
NC_008700	Shewanella amazonensis SB2B	Bacteria	Proteobacteria	Gammaproteobacteria	57.31	0	57.31	0	42.69	-11 -10 -9 -8 -7 -6 -5 -4 -3	GAUCACCUCCUU
NC_009667	Ochrobactrum anthropi ATCC 49188 chr1	Bacteria	Proteobacteria	Alphaproteobacteria	57.31	0	57.31	0	42.69	-11 -10 -9 -8 -7 -6 -5 -4 -2	GAUCACCUCCUUU
NC_009348	Aeromonas salmonicida subsp. salmonicida A449	Bacteria	Proteobacteria	Gammaproteobacteria	54.26	2.99	57.25	1.69	41.07	-10 -9 -8 -7 -6 -5 -4 -2	GAUCACCUCCUUACCUUA
NC_007802	Jannaschia sp. CCS1	Bacteria	Proteobacteria	Alphaproteobacteria	57.24	0	57.24	0	42.76	-10 -9 -8 -7 -6 -5 -4	GAUCACCUCCUUU
NC_006511	Salmonella enterica subsp. enterica serovar Paratyphi A str. ATCC 9150	9150Bacteria	Proteobacteria	Gammaproteobacteria	57.2	0	57.2	0	42.8	-10 -9 -8 -7 -6 -5 -4 -3	GAUCACCUCCUUA
NC_008253	Escherichia coli 536	Bacteria	Proteobacteria	Gammaproteobacteria	56.49	0.63	57.12	1.3	41.59	-10 -9 -8 -7 -6 -5 -4 -3	GAUCACCUCCUUA
NC_007348	Ralstonia eutropha JMP134 chr2	Bacteria	Proteobacteria	Betaproteobacteria	57.04	0	57.04	0	42.96	-10 -9 -8 -7 -6 -5 -4 -3	GAUCACCUCCUUUC
NC_004631	Salmonella enterica subsp. enterica serovar Typhi str. Ty2	Bacteria	Proteobacteria	Gammaproteobacteria	55.88	0.97	56.85	1.32	41.82	-10 -9 -8 -7 -6 -5 -4 -3	GAUCACCUCCUU
NC_003155	Streptomyces avermitilis MA-4680	Bacteria	Actinobacteria	Actinobacteridae	51.58	5.24	56.82	7.04	36.13	-10 -9 -8 -7 -6 -5 -4 -3	GAUCACCUCCUUUCUAA
NC_007492	Pseudomonas fluorescens PfO-1	Bacteria	Proteobacteria	Gammaproteobacteria	56.82	0	56.82	0	43.18	-10 -9 -8 -7 -6 -5 -4	GAUCACCUCCUU
NC_004547	Erwinia carotovora subsp. atroseptica SCRI1043	Bacteria	Proteobacteria	Gammaproteobacteria	55.77	0.99	56.76	1.17	42.06	-10 -9 -8 -7 -6 -5 -4 -3 -2	GAUCACCUCCUUA
NC_002695	Escherichia coli O157:H7 str. Sakai	Bacteria	Proteobacteria	Gammaproteobacteria	55.78	0.72	56.5	1.29	42.2	-10 -9 -8 -7 -6 -5 -4 -3	GAUCACCUCCUUA
NC_008553	Methanosaeta thermophila PT	Archaea	Euryarchaeota	Methanomicrobia	45.52	10.97	56.49	8.2	35.32	-10 -9 -8 -7 -6 -5 -4	GAUCACCUCCU
NC_006361	Nocardia farcinica IFM 10152	Bacteria	Actinobacteria	Actinobacteridae	46.58	9.91	56.49	9.34	34.17	-10 -9 -8 -7 -6 -5 -4 -3 -2	GAUCACCUCCUUUCUAAG
NC_009438	Shewanella putrefaciens CN-32	Bacteria	Proteobacteria	Gammaproteobacteria	53.42	2.92	56.34	1.89	41.77	-10 -9 -8 -7 -6 -5 -4 -3	GAUCACCUCCUUACCUAUACGACU
NC_009800	Escherichia coli HS	Bacteria	Proteobacteria	Gammaproteobacteria	55.59	0.75	56.34	1.62	42.04	-10 -9 -8 -7 -6 -5 -4 -3	GAUCACCUCCUUA
NC_007005	Pseudomonas syringae pv. syringae B728a	Bacteria	Proteobacteria	Gammaproteobacteria	56.08	0	56.08	0	43.92	-10 -9 -8 -7 -6 -5 -4	GAUCACCUCCUUA
NC_007626	Magnetospirillum magneticum AMB-1	Bacteria	Proteobacteria	Alphaproteobacteria	52.64	3.36	56	4.01	39.99	-11 -10 -9 -8 -7 -6 -5 -4 -3	GAUCACCUCCUUU
NC_009254	Burkholderia vietnamiensis G4 chr3	Bacteria	Proteobacteria	Betaproteobacteria	54.85	0.81	55.66	2.6	41.74	-10 -9 -8 -7 -6 -5 -4	GAUCACCUCCUUU
NC_009480	Clavibacter michiganensis subsp. michiganensis NCPPB 382	Bacteria	Actinobacteria	Actinobacteridae	51.64	3.99	55.63	5.63	38.74	-10 -9 -8 -7 -6 -5 -4 -3 -2	GAUCACCUCCUUUCUAAGGA
NC_009446	Dichelobacter nodosus VCS1703A	Bacteria	Proteobacteria	Gammaproteobacteria	55.55	0	55.55	0	44.45	-8 -7 -6 -5 -4 -3	GAUCACCUCCUUUAAAGAGAAGUUA
NC_009801	Escherichia coli E24377A	Bacteria	Proteobacteria	Gammaproteobacteria	54.78	0.74	55.52	1.6	42.88	-10 -9 -8 -7 -6 -5 -4 -3	GAUCACCUCCUUA
NC_008150	Yersinia pestis Antiqua	Bacteria	Proteobacteria	Gammaproteobacteria	54.57	0.72	55.29	1.51	43.2	-10 -9 -8 -7 -6 -5 -4 -3	GAUCACCUCCUUA
NC_008149	Yersinia pestis Nepal516	Bacteria	Proteobacteria	Gammaproteobacteria	54.51	0.75	55.26	1.38	43.36	-10 -9 -8 -7 -6 -5 -4 -3	GAUCACCUCCUUA
NC_006958	Corynebacterium glutamicum ATCC 13032 Bielefeld	Bacteria	Actinobacteria	Actinobacteridae	52.57	2.65	55.22	2.19	42.59	-12 -11 -10 -9 -8 -7 -6 -5 -4 -3 -2	GAUCACCUCCUUUCU
NC_009664	Kineococcus radiotolerans SRS30216	Bacteria	Actinobacteria	Actinobacteridae	44.42	10.58	55	12.7	32.3	-10 -9 -8 -7 -6 -5 -4 -3	GAUCACCUCCUUU
NC_007164	Corynebacterium jeikeium K411	Bacteria	Actinobacteria	Actinobacteridae	52.57	2.42	54.99	2.76	42.25	-12 -11 -10 -9 -8 -7 -6 -5 -4 -3	GAUCACCUCCUUUC
NC_009715	Campylobacter curvus 525.92	Bacteria	Proteobacteria	Epsilonproteobacteria	51.73	3.26	54.99	1.4	43.6	-7 -6 -5 -4 -3	GAUCACCUCCUUUCUAGAGUACA
NC_005126	Photorhabdus luminescens subsp. laumondii TTO1	Bacteria	Proteobacteria	Gammaproteobacteria	54.05	0.79	54.84	1.02	44.14	-10 -9 -8 -7 -6 -5 -4 -3	GAUCACCUCCUUA
NC_008698	Thermofilum pendens Hrk 5	Archaea	Crenarchaeota	Thermoprotei	33.88	20.89	54.77	15.13	30.1	-12 -11 -10 -9 -8 -7 -6 -5 -4	GAUCACCUCCUUU
NC_008541	Arthrobacter sp. FB24 chr1	Bacteria	Actinobacteria	Actinobacteridae	52.73	1.95	54.68	3.09	42.23	-11 -10 -9 -8 -7 -6 -5 -4 -3	GAUCACCUCCUUU
NC_007296	Streptococcus pyogenes MGAS6180	Bacteria	Firmicutes	Lactobacillales	53.38	1.21	54.59	2.59	42.82	-10 -9 -8 -7 -6 -5 -4 -3 -2	GAUCACCUCCUU
NC_008024	Streptococcus pyogenes MGAS10750	Bacteria	Firmicutes	Lactobacillales	53.26	1.26	54.52	4.19	41.28	-10 -9 -8 -7 -6 -5 -4 -3 -2	GAUCACCUCCUU
NC_005303	Onion yellows phytoplasma OY-M	Bacteria	Firmicutes	Mollicutes	54.11	0.4	54.51	1.99	43.5	-11 -10 -9 -8 -7 -6 -5 -4 -3	GAUCACCUCCUUUCU
NC_007952	Burkholderia xenovorans LB400 chr2	Bacteria	Proteobacteria	Betaproteobacteria	43.28	11.08	54.36	4.43	41.22	-9 -8 -7 -6 -5 -4 -3 -2	GAUCACCUCCUUUCCCGAG
NC_009655	Actinobacillus succinogenes 130Z	Bacteria	Proteobacteria	Gammaproteobacteria	54.35	0	54.35	0	45.65	-9 -8 -7 -6 -5 -4 -3	GAUCACCUCCUU
NC_002663	Pasteurella multocida subsp. multocida str. Pm70	Bacteria	Proteobacteria	Gammaproteobacteria	52.95	1.39	54.34	1.44	44.22	-9 -8 -7 -6 -5 -4 -3 -2	GAUCACCUCCUUACCUAA
NC_007509	Burkholderia sp. 383 chr3	Bacteria	Proteobacteria	Betaproteobacteria	54.26	0	54.26	0	45.74	-10 -9 -8 -7 -6 -5 -4	GAUCACCUCCUUUC
NC_000919	Treponema pallidum subsp. pallidum str. Nichols	Bacteria	Spirochaetes	Spirochaetales	41.6	12.64	54.24	7.53	38.22	-10 -9 -8 -7 -6 -5 -4 -3 -2	GAUCACCUCCUUUCUAAGAGA
NC_008268	Rhodococcus sp. RHA1	Bacteria	Actinobacteria	Actinobacteridae	49.99	4.24	54.23	5.28	40.48	-11 -10 -9 -8 -7 -6 -5 -4 -3	GAUCACCUCCUU
NC_004129	Pseudomonas fluorescens Pf-5	Bacteria	Proteobacteria	Gammaproteobacteria	53.23	0.93	54.16	1.82	44.01	-10 -9 -8 -7 -6 -5 -4	GAUCACCUCCUU
NC_010086	Burkholderia multivorans ATCC 17616 chr2	Bacteria	Proteobacteria	Betaproteobacteria	54.14	0	54.14	0	45.86	-10 -9 -8 -7 -6 -5 -4	GAUCACCUCCUUU
NC_007511	Burkholderia sp. 383 chr2	Bacteria	Proteobacteria	Betaproteobacteria	54.1	0	54.1	0	45.9	-10 -9 -8 -7 -6 -5 -4 -3	GAUCACCUCCUUUC
NC_006905	Salmonella enterica subsp. enterica serovar Choleraesuis str. SC-B67	SC-B67Bacteria	Proteobacteria	Gammaproteobacteria	53.22	0.77	53.99	2.12	43.89	-10 -9 -8 -7 -6 -5 -4 -3	GAUCACCUCCUU
NC_006513	Azoarcus sp. EbN1	Bacteria	Proteobacteria	Betaproteobacteria	51.44	2.53	53.97	2.75	43.28	-11 -10 -9 -8 -7 -6 -5 -4 -3	GAUCACCUCCUUU
NC_008277	Borrelia afzelii PKo	Bacteria	Spirochaetes	Spirochaetales	53.97	0	53.97	0	46.03	-12 -11 -10 -9 -8 -7 -6 -5 -4 -3	GAUCACCUCCUUU
NC_005364	Mycoplasma mycoides subsp. mycoides SC str. PG1	Bacteria	Firmicutes	Mollicutes	53.94	0	53.94	0	46.06	-19 -18 -17 -16 -15 -14 -13 -12 -11 -8	GAUCACCUCCUUUCUA
NC_008022	Streptococcus pyogenes MGAS10270	Bacteria	Firmicutes	Lactobacillales	52.82	1.11	53.93	2.47	43.61	-10 -9 -8 -7 -6 -5 -4 -3 -2	GAUCACCUCCUU
NC_006908	Mycoplasma mobile 163K	Bacteria	Firmicutes	Mollicutes	51.97	1.9	53.87	0.63	45.5	-21 -19 -18 -17 -16 -15 -14 -13 -12 -11	GAUCACCUCCUUUCU
NC_008391	Burkholderia ambifaria AMMD chr2	Bacteria	Proteobacteria	Betaproteobacteria	52.69	0.94	53.63	1.36	45.01	-10 -9 -8 -7 -6 -5 -4 -3	GAUCACCUCCUUU
NC_006449	Streptococcus thermophilus CNRZ1066	Bacteria	Firmicutes	Lactobacillales	52.01	1.57	53.58	2.98	43.45	-10 -9 -8 -7 -6 -5 -4 -3	GAUCACCUCCUUUCUAAGGAA
NC_006512	Idiomarina loihiensis L2TR	Bacteria	Proteobacteria	Gammaproteobacteria	53.58	0	53.58	0	46.42	-9 -8 -7 -6 -5 -4	GAUCACCUCCUUACAAAACAGCUUA
NC_009443	Streptococcus suis 98HAH33	Bacteria	Firmicutes	Lactobacillales	47.87	5.49	53.36	7.37	39.27	-10 -9 -8 -7 -6 -5 -4 -3 -2	GAUCACCUCCUUUCU
NC_009708	Yersinia pseudotuberculosis IP 31758	Bacteria	Proteobacteria	Gammaproteobacteria	53.3	0	53.3	0	46.7	-10 -9 -8 -7 -6 -5 -4 -3	GAUCACCUCCUUA
NC_005955	Bartonella quintana str. Toulouse	Bacteria	Proteobacteria	Alphaproteobacteria	51.14	2.1	53.24	0.44	46.32	-12 -11 -10 -9 -8 -7 -6 -5 -4 -3 -2	GAUCACCUCCUUUCU
NC_004311	Brucella suis 1330 chr2	Bacteria	Proteobacteria	Alphaproteobacteria	51.05	2.18	53.23	2.18	44.6	-10 -9 -8 -7 -6 -5 -4 -2	GAUCACCUCCUUUCUAAG
NC_008618	Bifidobacterium adolescentis ATCC 15703	Bacteria	Actinobacteria	Actinobacteridae	47.7	5.52	53.22	3.86	42.92	-10 -9 -8 -7 -6 -5 -4 -3 -2	GAUCACCUCCUUUCU
NC_009515	Methanobrevibacter smithii ATCC 35061	Archaea	Euryarchaeota	Methanobacteria	53.21	0	53.21	0	46.79	-11 -10 -9 -8 -7 -6 -5 -4	GAUCACCUCCU
NC_008258	Shigella flexneri 5 str. 8401	Bacteria	Proteobacteria	Gammaproteobacteria	51.63	1.53	53.16	2.96	43.88	-19 -10 -9 -8 -7 -6 -5 -4	GAUCACCUCCUUA
NC_009497	Mycoplasma agalactiae PG2	Bacteria	Firmicutes	Mollicutes	53.1	0	53.1	0	46.9	-10 -9 -8 -7 -6 -5 -4 -3 -2	GAUUACCUCCUUUC
NC_007355	Methanosarcina barkeri str. Fusaro chr1	Archaea	Euryarchaeota	Methanomicrobia	52.41	0.69	53.1	1.64	45.26	-11 -10 -9 -8 -7 -6 -5 -4	GAUCACCUCCU
NC_009714	Campylobacter hominis ATCC BAA-381	Bacteria	Proteobacteria	Epsilonproteobacteria	53.09	0	53.09	0	46.91	-9 -8 -7 -6 -5 -4 -3	GAUCACCUCCUUU
NC_009442	Streptococcus suis 05ZYH33	Bacteria	Firmicutes	Lactobacillales	50.69	2.38	53.07	5.99	40.94	-10 -9 -8 -7 -6 -5 -4 -3 -2	GAUCACCUCCUUUCU
NC_007955	Methanococcoides burtonii DSM 6242	Archaea	Euryarchaeota	Methanomicrobia	53.06	0	53.06	0	46.94	-10 -9 -8 -7 -6 -5 -4 -3	GAUCACCUCCU
NC_009434	Pseudomonas stutzeri A1501	Bacteria	Proteobacteria	Gammaproteobacteria	51.57	1.48	53.05	3.42	43.53	-10 -9 -8 -7 -6 -5 -4	GAUCACCUCCUUAA
NC_009342	Corynebacterium glutamicum R	Bacteria	Actinobacteria	Actinobacteridae	50.59	2.42	53.01	3.18	43.81	-11 -10 -9 -8 -7 -6 -5 -4 -3	GAUCACCUCCUUUCUAAGGA
NC_008702	Azoarcus sp. BH72	Bacteria	Proteobacteria	Betaproteobacteria	51.74	1.18	52.92	1.8	45.27	-10 -9 -8 -7 -6 -5 -4	GAUCACCUCCUU
NC_006448	Streptococcus thermophilus LMG 18311	Bacteria	Firmicutes	Lactobacillales	51.4	1.48	52.88	2.75	44.36	-10 -9 -8 -7 -6 -5 -4 -3	GAUCACCUCCUUUCUAAGGAA
NC_008260	Alcanivorax borkumensis SK2	Bacteria	Proteobacteria	Gammaproteobacteria	51.4	1.45	52.85	1.6	45.55	-10 -9 -8 -7 -6 -5 -4 -3	GAUCACCUCCUU
NC_007712	Sodalis glossinidius str. 'morsitans'	Bacteria	Proteobacteria	Gammaproteobacteria	52.1	0.74	52.84	2.01	45.15	-11 -10 -9 -8 -7 -6 -5 -4 -3	GAUCACCUCCUUA
NC_007951	Burkholderia xenovorans LB400 chr1	Bacteria	Proteobacteria	Betaproteobacteria	43.18	9.66	52.84	4.09	43.07	-10 -9 -8 -7 -6 -5 -4 -3 -2	GAUCACCUCCUUUCCCGAG
NC_003911	Silicibacter pomeroyi DSS-3	Bacteria	Proteobacteria	Alphaproteobacteria	51.29	1.52	52.81	2.68	44.51	-10 -9 -8 -7 -6 -5 -4 -3	GAUCACCUCCUU
NC_009255	Burkholderia vietnamiensis G4 chr2	Bacteria	Proteobacteria	Betaproteobacteria	51.77	1	52.77	1.24	45.99	-10 -9 -8 -7 -6 -5 -4 -3	GAUCACCUCCUUU
NC_009665	Shewanella baltica OS185	Bacteria	Proteobacteria	Gammaproteobacteria	52.76	0	52.76	0	47.24	-11 -10 -9 -8 -7 -6 -5 -4 -3	GAUCACCUCCUU
NC_008699	Nocardioides sp. JS614	Bacteria	Actinobacteria	Actinobacteridae	43.34	9.41	52.75	9.3	37.95	-10 -9 -8 -7 -6 -5 -4 -3	GAUCACCUCCUUU
NC_008577	Shewanella sp. ANA-3 chr1	Bacteria	Proteobacteria	Gammaproteobacteria	52.69	0	52.69	0	47.31	-11 -10 -9 -8 -7 -6 -5 -4 -3	GAUCACCUCCUU
NC_005956	Bartonella henselae str. Houston-1	Bacteria	Proteobacteria	Alphaproteobacteria	50.34	2.28	52.62	0.34	47.04	-11 -10 -9 -8 -7 -6 -5 -4 -3 -2	GAUCACCUCCUUUCU
NC_008021	Streptococcus pyogenes MGAS9429	Bacteria	Firmicutes	Lactobacillales	51.62	0.91	52.53	3.2	44.27	-10 -9 -8 -7 -6 -5 -4 -3	GAUCACCUCCUU
NC_008314	Ralstonia eutropha H16 chr2	Bacteria	Proteobacteria	Betaproteobacteria	51.8	0.7	52.5	1.33	46.16	-10 -9 -8 -7 -6 -5 -4	GAUCACCUCCU
NC_009092	Shewanella loihica PV-4	Bacteria	Proteobacteria	Gammaproteobacteria	51.59	0.91	52.5	0.73	46.77	-11 -10 -9 -8 -7 -6 -5 -4 -3	GAUCACCUCCUU
NC_008321	Shewanella sp. MR-4	Bacteria	Proteobacteria	Gammaproteobacteria	52.34	0	52.34	0	47.66	-11 -10 -9 -8 -7 -6 -5 -4 -3	GAUCACCUCCUU
NC_008062	Burkholderia cenocepacia AU 1054 chr3	Bacteria	Proteobacteria	Betaproteobacteria	52.31	0	52.31	0	47.69	-9 -8 -7 -6 -5 -4 -3	GAUCACCUCCUUU
NC_010172	Methylobacterium extorquens PA1	Bacteria	Proteobacteria	Alphaproteobacteria	50.09	2.22	52.31	2.17	45.52	-12 -11 -10 -9 -8 -7 -6 -5 -4	GAUCACCUCCUUU
NC_008322	Shewanella sp. MR-7	Bacteria	Proteobacteria	Gammaproteobacteria	52.27	0	52.27	0	47.73	-11 -10 -9 -8 -7 -6 -5 -4 -3	GAUCACCUCCUU
NC_009051	Methanoculleus marisnigri JR1	Archaea	Euryarchaeota	Methanomicrobia	45.4	6.83	52.23	6.23	41.54	-12 -11 -10 -9 -8 -7 -6 -5 -4	GAUCACCUCCU
NC_004741	Shigella flexneri 2a str. 2457T	Bacteria	Proteobacteria	Gammaproteobacteria	50.12	1.99	52.11	3.27	44.62	-18 -10 -9 -8 -7 -6 -5 -4	GAUCACCUCCUUA
NC_007958	Rhodopseudomonas palustris BisB5	Bacteria	Proteobacteria	Alphaproteobacteria	50.92	1.18	52.1	1.46	46.44	-10 -9 -8 -7 -6 -5 -4 -3	GAUCACCUCCUUU
NC_009484	Acidiphilium cryptum JF-5	Bacteria	Proteobacteria	Alphaproteobacteria	50.34	1.7	52.04	2.09	45.87	-11 -10 -9 -8 -7 -6 -5 -4	GAUCACCUCCUUU
NC_005773	Pseudomonas syringae pv. phaseolicola 1448A	Bacteria	Proteobacteria	Gammaproteobacteria	50.94	0.88	51.82	1.57	46.61	-10 -9 -8 -7 -6 -5 -4	GAUCACCUCCUU
NC_008023	Streptococcus pyogenes MGAS2096	Bacteria	Firmicutes	Lactobacillales	50.79	1	51.79	3	45.21	-11 -10 -9 -8 -7 -6 -5 -4 -3	GAUCACCUCCUU
NC_008435	Rhodopseudomonas palustris BisA53	Bacteria	Proteobacteria	Alphaproteobacteria	50.51	1.25	51.76	1.89	46.35	-10 -9 -8 -7 -6 -5 -4 -3	GAUCACCUCCUUU
NC_005296	Rhodopseudomonas palustris CGA009	Bacteria	Proteobacteria	Alphaproteobacteria	49.95	1.66	51.61	2.68	45.71	-10 -9 -8 -7 -6 -5 -4 -3 -2	GAUCACCUCCUUU
NC_008061	Burkholderia cenocepacia AU 1054 chr2	Bacteria	Proteobacteria	Betaproteobacteria	50.53	1.05	51.58	1.29	47.13	-10 -9 -8 -7 -6 -5 -4 -3	GAUCACCUCCUUU
NC_008543	Burkholderia cenocepacia HI2424 chr2	Bacteria	Proteobacteria	Betaproteobacteria	51.38	0	51.38	0	48.62	-10 -9 -8 -7 -6 -5 -4	GAUCACCUCCUU
NC_007974	Ralstonia metallidurans CH34 chr2	Bacteria	Proteobacteria	Betaproteobacteria	49.89	1.47	51.36	1.12	47.51	-10 -9 -8 -7 -6 -5 -4 -3	GAUCACCUCCUU
NC_008048	Sphingopyxis alaskensis RB2256	Bacteria	Proteobacteria	Alphaproteobacteria	49.35	1.99	51.34	2.31	46.35	-12 -11 -10 -9 -8 -7 -6 -5 -4 -3	GAUCACCUCCUU
NC_010167	Brucella suis ATCC 23445 chr2	Bacteria	Proteobacteria	Alphaproteobacteria	50	1.29	51.29	1.82	46.89	-10 -9 -8 -7 -6 -5 -4 -3	GAUCACCUCCUUU
NC_010104	Brucella canis ATCC 23365 chr2	Bacteria	Proteobacteria	Alphaproteobacteria	49.87	1.31	51.18	2.09	46.74	-10 -9 -8 -7 -6 -5 -4 -2	GAUCACCUCCUUU
NC_009850	Arcobacter butzleri RM4018	Bacteria	Proteobacteria	Epsilonproteobacteria	51.13	0	51.13	0	48.87	-9 -8 -7 -6 -5 -4 -3	GAUCACCUCCUUUC
NC_004578	Pseudomonas syringae pv. tomato str. DC3000	Bacteria	Proteobacteria	Gammaproteobacteria	50.2	0.9	51.1	1.52	47.39	-10 -9 -8 -7 -6 -5 -4	GAUCACCUCCUU
NC_008009	Acidobacteria bacterium Ellin345	Bacteria	Acidobacteria	Acidobacteriales	49.36	1.67	51.03	1.78	47.18	-11 -10 -9 -8 -7 -6 -5 -4 -3 -2	GAUCACCUCCUU
NC_009485	Bradyrhizobium sp. BTAi1	Bacteria	Proteobacteria	Alphaproteobacteria	48.88	2.15	51.03	3.02	45.96	-10 -9 -8 -7 -6 -5 -4 -3 -2	GAUCACCUCCUUUCU
NC_004337	Shigella flexneri 2a str. 301	Bacteria	Proteobacteria	Gammaproteobacteria	50.33	0.69	51.02	4.97	44	-18 -10 -9 -8 -7 -6 -5 -4	GAUCACCUCCUUA
NC_009654	Marinomonas sp. MWYL1	Bacteria	Proteobacteria	Gammaproteobacteria	50.89	0	50.89	0	49.11	-10 -9 -8 -7 -6 -5 -4 -3	GAUCACCUCCUU
NC_008750	Shewanella sp. W3-18-1	Bacteria	Proteobacteria	Gammaproteobacteria	50.82	0	50.82	0	49.18	-10 -9 -8 -7 -6 -5 -4 -3	GAUCACCUCCUU
NC_002967	Treponema denticola ATCC 35405	Bacteria	Spirochaetes	Spirochaetales	50.81	0	50.81	0	49.19	-10 -9 -8 -7 -6 -5 -4	GAUCACCUCCU
NC_009997	Shewanella baltica OS195	Bacteria	Proteobacteria	Gammaproteobacteria	50.81	0	50.81	0	49.19	-10 -9 -8 -7 -6 -5 -4 -3	GAUCACCUCCUU
NC_009567	Haemophilus influenzae PittGG	Bacteria	Proteobacteria	Gammaproteobacteria	50.75	0	50.75	0	49.25	-9 -8 -7 -6 -5 -4 -3	GAUCACCUCCUUA
NC_007384	Shigella sonnei Ss046	Bacteria	Proteobacteria	Gammaproteobacteria	48.64	1.87	50.51	3.03	46.46	-10 -9 -8 -7 -6 -5 -4 -3	GAUCACCUCCUUA
NC_003062	Agrobacterium tumefaciens str. C58 circular	Bacteria	Proteobacteria	Alphaproteobacteria	49.15	1.3	50.45	1.05	48.5	-11 -10 -9 -8 -7 -6 -5 -4	GAUCACCUCCUU
NC_004310	Brucella suis 1330 chr1	Bacteria	Proteobacteria	Alphaproteobacteria	48.19	2.12	50.31	2.68	47.01	-10 -9 -8 -7 -6 -5 -4 -3	GAUCACCUCCUUUCUAAG
NC_002655	Escherichia coli O157:H7 EDL933	Bacteria	Proteobacteria	Gammaproteobacteria	49.12	1.05	50.17	3.29	46.54	-10 -9 -8 -7 -6 -5 -4 -3	GAUCACCUCCUUA
NC_003450	Corynebacterium glutamicum ATCC 13032 Kitasato	Bacteria	Actinobacteria	Actinobacteridae	48.11	2.01	50.12	2.81	47.07	-11 -10 -9 -8 -7 -6 -5 -4 -3	GAUCACCUCCUUUCU
NC_010103	Brucella canis ATCC 23365 chr1	Bacteria	Proteobacteria	Alphaproteobacteria	48.83	1.24	50.07	2	47.93	-12 -10 -9 -8 -7 -6 -5 -4 -3	GAUCACCUCCUUU
NC_007347	Ralstonia eutropha JMP134 chr1	Bacteria	Proteobacteria	Betaproteobacteria	50.04	0	50.04	0	49.96	-10 -9 -8 -7 -6 -5 -4 -3	GAUCACCUCCUUUC
NC_007645	Hahella chejuensis KCTC 2396	Bacteria	Proteobacteria	Gammaproteobacteria	48.78	1.24	50.02	1.2	48.79	-11 -10 -9 -8 -7 -6 -5 -4 -3	GAUCACCUCCUUA
NC_000907	Haemophilus influenzae Rd KW20	Bacteria	Proteobacteria	Gammaproteobacteria	49.64	0.36	50	1.57	48.43	-9 -8 -7 -6 -5 -4 -3 -2	GAUCACCUCCUUACUGA
NC_009494	Legionella pneumophila str. Corby	Bacteria	Proteobacteria	Gammaproteobacteria	50	0	50	0	50	-10 -9 -8 -7 -6 -5 -4 -3	GAUCACCUCCUUA
NC_010169	Brucella suis ATCC 23445 chr1	Bacteria	Proteobacteria	Alphaproteobacteria	48.75	1.25	50	2.24	47.76	-12 -10 -9 -8 -7 -6 -5 -4 -3	GAUCACCUCCUUU
NC_009052	Shewanella baltica OS155	Bacteria	Proteobacteria	Gammaproteobacteria	49.97	0	49.97	0	50.03	-10 -9 -8 -7 -6 -5 -4 -3	GAUCACCUCCUU
NC_009566	Haemophilus influenzae PittEE	Bacteria	Proteobacteria	Gammaproteobacteria	49.91	0	49.91	0	50.09	-9 -8 -7 -6 -5 -4 -3	GAUCACCUCCUUA
NC_009077	Mycobacterium sp. JLS	Bacteria	Actinobacteria	Actinobacteridae	41.51	8.35	49.86	8.82	41.33	-11 -10 -9 -8 -7 -6 -5 -4 -3 -2	GAUCACCUCCUUU
NC_010084	Burkholderia multivorans ATCC 17616 chr1	Bacteria	Proteobacteria	Betaproteobacteria	49.08	0.7	49.78	1.14	49.08	-10 -9 -8 -7 -6 -5 -4 -3	GAUCACCUCCUUU
NC_008390	Burkholderia ambifaria AMMD chr1	Bacteria	Proteobacteria	Betaproteobacteria	48.68	0.96	49.64	0.9	49.46	-10 -9 -8 -7 -6 -5 -4 -3 -2	GAUCACCUCCUUU
NC_008563	Escherichia coli APEC O1	Bacteria	Proteobacteria	Gammaproteobacteria	46.69	2.38	49.07	4.31	46.62	-10 -9 -8 -7 -6 -5 -4 -3	GAUCACCUCCUUACCUUA
NC_009445	Bradyrhizobium sp. ORS278	Bacteria	Proteobacteria	Alphaproteobacteria	46.88	2.17	49.05	3.36	47.58	-10 -9 -8 -7 -6 -5 -4 -3 -2	GAUCACCUCCUUUC
NC_008705	Mycobacterium sp. KMS	Bacteria	Actinobacteria	Actinobacteridae	41.06	7.89	48.95	8.92	42.12	-11 -10 -9 -8 -7 -6 -5 -4 -3 -2	GAUCACCUCCUUU
NC_009524	Psychrobacter sp. PRwf-1	Bacteria	Proteobacteria	Gammaproteobacteria	48.95	0	48.95	0	51.05	-9 -8 -7 -6 -5 -4 -3	GAUCACCUCCUUAUUGACGCAUCC
NC_008726	Mycobacterium vanbaalenii PYR-1	Bacteria	Actinobacteria	Actinobacteridae	41.5	7.39	48.89	9.15	41.96	-11 -10 -9 -8 -7 -6 -5 -4 -3	GAUCACCUCCUUU
NC_009256	Burkholderia vietnamiensis G4 chr1	Bacteria	Proteobacteria	Betaproteobacteria	48.78	0	48.78	0	51.22	-10 -9 -8 -7 -6 -5 -4 -3	GAUCACCUCCUUU
NC_007510	Burkholderia sp. 383 chr1	Bacteria	Proteobacteria	Betaproteobacteria	48.74	0	48.74	0	51.26	-10 -9 -8 -7 -6 -5 -4 -3	GAUCACCUCCUUUC
NC_007759	Syntrophus aciditrophicus SB	Bacteria	Proteobacteria	Deltaproteobacteria	43.59	5.08	48.67	4.23	47.1	-11 -10 -9 -8 -7 -6 -5 -4 -3 -2	GAUCACCUCCUUUCU
NC_007406	Nitrobacter winogradskyi Nb-255	Bacteria	Proteobacteria	Alphaproteobacteria	47.25	1.41	48.66	2.31	49.04	-12 -11 -10 -9 -8 -7 -6 -5 -4	GAUCACCUCCUUU
NC_002947	Pseudomonas putida KT2440	Bacteria	Proteobacteria	Gammaproteobacteria	47.72	0.88	48.6	2.36	49.05	-10 -9 -8 -7 -6 -5 -4	GAUCACCUCCUU
NC_007954	Shewanella denitrificans OS217	Bacteria	Proteobacteria	Gammaproteobacteria	48.43	0	48.43	0	51.57	-10 -9 -8 -7 -6 -5 -4 -3	GAUCACCUCCUU
NC_008783	Bartonella bacilliformis KC583	Bacteria	Proteobacteria	Alphaproteobacteria	46.45	1.95	48.4	0.86	50.74	-11 -10 -9 -8 -7 -6 -5 -4 -3	GAUCACCUCCUUUCU
NC_000916	Methanothermobacter thermautotrophicus str. Delta H	Archaea	Euryarchaeota	Methanobacteria	44.74	3.31	48.05	12.4	39.55	-10 -9 -8 -7 -6 -5 -4	GAUCACCUCCU
NC_008095	Myxococcus xanthus DK 1622	Bacteria	Proteobacteria	Deltaproteobacteria	41.29	6.64	47.93	8.27	43.8	-11 -10 -9 -8 -7 -6 -5 -4 -3 -2	GAUCACCUCCUUUCU
NC_002929	Bordetella pertussis Tohama I	Bacteria	Proteobacteria	Betaproteobacteria	47.18	0.73	47.91	1.48	50.61	-10 -9 -8 -7 -6 -5 -4 -3	GAUCACCUCCUUU
NC_008060	Burkholderia cenocepacia AU 1054 chr1	Bacteria	Proteobacteria	Betaproteobacteria	46.81	1.08	47.89	1.35	50.76	-10 -9 -8 -7 -6 -5 -4 -3	GAUCACCUCCUUU
NC_010102	Salmonella enterica subsp. enterica serovar Paratyphi B str. SPB7	Bacteria	Proteobacteria	Gammaproteobacteria	46.71	1.05	47.76	2.75	49.49	-10 -9 -8 -7 -6 -5 -4 -3	GAUCACCUCCUU
NC_002927	Bordetella bronchiseptica RB50	Bacteria	Proteobacteria	Betaproteobacteria	46.84	0.74	47.58	1.52	50.9	-10 -9 -8 -7 -6 -5 -4 -3	GAUCACCUCCUUU
NC_009831	Shewanella sediminis HAW-EB3	Bacteria	Proteobacteria	Gammaproteobacteria	47.45	0	47.45	0	52.55	-10 -9 -8 -7 -6 -5 -4 -3	GAUCACCUCCUU
NC_008345	Shewanella frigidimarina NCIMB 400	Bacteria	Proteobacteria	Gammaproteobacteria	47.36	0	47.36	0	52.64	-10 -9 -8 -7 -6 -5 -4 -3	GAUCACCUCCUU
NC_008011	Lawsonia intracellularis PHE/MN1-00	Bacteria	Proteobacteria	Deltaproteobacteria	45.63	1.72	47.35	2.23	50.43	-11 -10 -9 -8 -7 -6 -5 -4 -3	GAUCACCUCCUU
NC_007973	Ralstonia metallidurans CH34 chr1	Bacteria	Proteobacteria	Betaproteobacteria	46.74	0.58	47.32	1.56	51.12	-10 -9 -8 -7 -6 -5 -4 -3	GAUCACCUCCUU
NC_008542	Burkholderia cenocepacia HI2424 chr1	Bacteria	Proteobacteria	Betaproteobacteria	46.5	0.79	47.29	0.85	51.85	-10 -9 -8 -7 -6 -5 -4 -3	GAUCACCUCCUU
NC_002771	Mycoplasma pulmonis UAB CTIP	Bacteria	Firmicutes	Mollicutes	47.16	0	47.16	0	52.84	-10 -9 -8 -7 -6 -5 -4 -3 -2	GAUCACCUCCUUUCU
NC_008596	Mycobacterium smegmatis str. MC2 155	Bacteria	Actinobacteria	Actinobacteridae	41.24	5.9	47.14	9.17	43.69	-10 -9 -8 -7 -6 -5 -4 -3	GAUCACCUCCUUUCU
NC_008025	Deinococcus geothermalis DSM 11300	Bacteria	Deinococcus-Thermus	Deinococci	41.5	5.61	47.11	5.48	47.41	-10 -9 -8 -7 -6 -5 -4 -3 -2	GAUCACCUCCUU
NC_007146	Haemophilus influenzae 86-028NP	Bacteria	Proteobacteria	Gammaproteobacteria	46.96	0.06	47.02	1.45	51.54	-9 -8 -7 -6 -5 -4 -3	GAUCACCUCCUUA
NC_009778	Enterobacter sakazakii ATCC BAA-894	Bacteria	Proteobacteria	Gammaproteobacteria	46.12	0.87	46.99	2.34	50.67	-10 -9 -8 -7 -6 -5 -4 -3	GAUCACCUCCUU
NC_009712	Candidatus Methanoregula boonei 6A8	Archaea	Euryarchaeota	Methanomicrobia	45.55	1.39	46.94	2.08	50.98	-12 -11 -10 -9 -8 -7 -6 -5 -4	GAUCACCUCCU
NC_010002	Delftia acidovorans SPH-1	Bacteria	Proteobacteria	Betaproteobacteria	46.94	0	46.94	0	53.06	-10 -9 -8 -7 -6 -5 -4 -3	GAUCACCUCCUUU
NC_007613	Shigella boydii Sb227	Bacteria	Proteobacteria	Gammaproteobacteria	45.65	1.21	46.86	4.04	49.11	-19 -10 -9 -8 -7 -6 -5 -4	GAUCACCUCCUUA
NC_004347	Shewanella oneidensis MR-1	Bacteria	Proteobacteria	Gammaproteobacteria	45.91	0.86	46.77	1.43	51.8	-10 -9 -8 -7 -6 -5 -4 -3	GAUCACCUCCUU
NC_009338	Mycobacterium gilvum PYR-GCK	Bacteria	Actinobacteria	Actinobacteridae	37.89	8.82	46.71	10.97	42.32	-11 -10 -9 -8 -7 -6 -5 -4 -3	GAUCACCUCCUUU
NC_007722	Erythrobacter litoralis HTCC2594	Bacteria	Proteobacteria	Alphaproteobacteria	44.1	2.49	46.59	2.59	50.81	-10 -9 -8 -7 -6 -5 -4 -2	GAUCACCUCCUUUCUAAGGA
NC_008782	Acidovorax sp. JS42	Bacteria	Proteobacteria	Betaproteobacteria	46.52	0	46.52	0	53.48	-10 -9 -8 -7 -6 -5 -4 -3	GAUCACCUCCUUU
NC_007716	Aster yellows witches'-broom phytoplasma AYWB	Bacteria	Firmicutes	Mollicutes	45.9	0.6	46.5	1.49	52.01	-13 -11 -10 -9 -8 -7 -6 -5 -4 -3	GAUCACCUCCUUU
NC_008709	Psychromonas ingrahamii 37	Bacteria	Proteobacteria	Gammaproteobacteria	46.4	0	46.4	0	53.6	-10 -9 -8 -7 -6 -5 -4 -3	GAUCACCUCCUU
NC_008825	Methylibium petroleiphilum PM1	Bacteria	Proteobacteria	Betaproteobacteria	44.85	1.28	46.13	1.52	52.34	-10 -9 -8 -7 -6 -5 -4 -3	GAUCACCUCCUUUC
NC_009901	Shewanella pealeana ATCC 700345	Bacteria	Proteobacteria	Gammaproteobacteria	46.05	0	46.05	0	53.95	-11 -10 -9 -8 -7 -6 -5 -4 -3	GAUCACCUCCUU
NC_000909	Methanocaldococcus jannaschii DSM 2661	Archaea	Euryarchaeota	Methanococci	43.2	2.83	46.03	17.58	36.38	-9 -8 -7 -6 -5 -4 -3	GAUCACCUCC
NC_007606	Shigella dysenteriae Sd197	Bacteria	Proteobacteria	Gammaproteobacteria	43.66	2.34	46	8.19	45.81	-10 -9 -8 -7 -6 -5 -4	GAUCACCUCCUUA
NC_009792	Citrobacter koseri ATCC BAA-895	Bacteria	Proteobacteria	Gammaproteobacteria	44.18	1.8	45.98	2.58	51.44	-10 -9 -8 -7 -6 -5 -4 -3 -2	GAUCACCUCCUUACCU
NC_008595	Mycobacterium avium 104	Bacteria	Actinobacteria	Actinobacteridae	38.18	7.7	45.88	12.91	41.21	-11 -10 -9 -8 -7 -6 -5 -4 -3	GAUCACCUCCUUUCU
NC_001264	Deinococcus radiodurans R1 chr2	Bacteria	Deinococcus-Thermus	Deinococci	42.39	3.26	45.65	7.88	46.47	-16 -10 -8 -7 -6 -5 -4 -3	GAUCACCUCCUUU
NC_007925	Rhodopseudomonas palustris BisB18	Bacteria	Proteobacteria	Alphaproteobacteria	44.25	1.37	45.62	1.39	52.99	-11 -10 -9 -8 -7 -6 -5 -4	GAUCACCUCCU
NC_007508	Xanthomonas campestris pv. vesicatoria str. 85-10	Bacteria	Proteobacteria	Gammaproteobacteria	43.88	1.72	45.6	2.18	52.22	-11 -10 -9 -8 -7 -6 -5 -4 -3	GAUCACCUCCUUU
NC_007969	Psychrobacter cryohalolentis K5	Bacteria	Proteobacteria	Gammaproteobacteria	45.6	0	45.6	0	54.4	-10 -9 -8 -7 -6 -5 -4 -3	GAUCACCUCCUUA
NC_003551	Methanopyrus kandleri AV19	Archaea	Euryarchaeota	Methanopyri	31	14.58	45.58	18.67	35.74	-12 -11 -10 -9 -8 -7 -6	GAUCACCUC
NC_008146	Mycobacterium sp. MCS	Bacteria	Actinobacteria	Actinobacteridae	37.34	8.2	45.54	10.85	43.61	-11 -10 -9 -8 -7 -6 -5 -4 -3	GAUCACCUCCUU
NC_007964	Nitrobacter hamburgensis X14	Bacteria	Proteobacteria	Alphaproteobacteria	44.03	1.18	45.21	1.58	53.21	-11 -10 -9 -8 -7 -6 -5 -4	GAUCACCUCCU
NC_003295	Ralstonia solanacearum GMI1000	Bacteria	Proteobacteria	Betaproteobacteria	43.73	1.48	45.21	3.06	51.73	-10 -9 -8 -7 -6 -5 -4 -3	GAUCACCUCCUU
NC_007404	Thiobacillus denitrificans ATCC 25259	Bacteria	Proteobacteria	Betaproteobacteria	43.62	1.52	45.14	2.09	52.78	-10 -9 -8 -7 -6 -5 -4 -3	GAUCACCUCCUUUCU
NC_007204	Psychrobacter arcticus 273-4	Bacteria	Proteobacteria	Gammaproteobacteria	44.86	0	44.86	0	55.14	-10 -9 -8 -7 -6 -5 -4 -3	GAUCACCUCCUUA
NC_006677	Gluconobacter oxydans 621H	Bacteria	Proteobacteria	Alphaproteobacteria	43.79	1.03	44.82	1.77	53.41	-11 -10 -9 -8 -7 -6 -5 -4	GAUCACCUCCUUU
NC_008611	Mycobacterium ulcerans Agy99	Bacteria	Actinobacteria	Actinobacteridae	38.08	6.66	44.74	12.24	43.03	-10 -9 -8 -7 -6 -5 -4 -3	GAUCACCUCCUUUCU
NC_008313	Ralstonia eutropha H16 chr1	Bacteria	Proteobacteria	Betaproteobacteria	43.86	0.71	44.57	1.51	53.92	-10 -9 -8 -7 -6 -5 -4	GAUCACCUCCU
NC_008536	Solibacter usitatus Ellin6076	Bacteria	Acidobacteria	Solibacteres	42.86	1.62	44.48	2.67	52.85	-13 -12 -11 -10 -9 -8 -7 -6 -5 -4 -3	GAUCACCUCCUUU
NC_007298	Dechloromonas aromatica RCB	Bacteria	Proteobacteria	Betaproteobacteria	43.73	0.72	44.45	1.56	53.99	-10 -9 -8 -7 -6 -5 -4	GAUCACCUCCUU
NC_003116	Neisseria meningitidis Z2491	Bacteria	Proteobacteria	Betaproteobacteria	43.21	1.03	44.24	1.13	54.63	-9 -8 -7 -6 -5 -4 -3 -2	GAUCACCUCCUUUCUA
NC_000962	Mycobacterium tuberculosis H37Rv	Bacteria	Actinobacteria	Actinobacteridae	37.25	6.94	44.19	10.87	44.94	-10 -9 -8 -7 -6 -5 -4 -3	GAUCACCUCCUUUCU
NC_006840	Vibrio fischeri ES114 chr1	Bacteria	Proteobacteria	Gammaproteobacteria	44.19	0	44.19	0	55.81	-10 -9 -8 -7 -6 -5 -4 -3	GAUCACCUCCUU
NC_002677	Mycobacterium leprae TN	Bacteria	Actinobacteria	Actinobacteridae	35.26	8.91	44.17	11.03	44.8	-13 -11 -10 -9 -8 -7 -6 -5 -4 -3 -2	GAUCACCUCCUUUCU
NC_002928	Bordetella parapertussis 12822	Bacteria	Proteobacteria	Betaproteobacteria	42.84	1.22	44.06	1.63	54.31	-10 -9 -8 -7 -6 -5 -4 -3	GAUCACCUCCUUU
NC_003112	Neisseria meningitidis MC58	Bacteria	Proteobacteria	Betaproteobacteria	43.97	0	43.97	0	56.03	-9 -8 -7 -6 -5 -4 -3 -2	GAUCACCUCCUUUCU
NC_009727	Coxiella burnetii Dugway 5J108-111	Bacteria	Proteobacteria	Gammaproteobacteria	42.86	0.87	43.73	1.75	54.52	-11 -10 -9 -8 -7 -6 -5 -4 -3	GAUCACCUCCUUA
NC_001318	Borrelia burgdorferi B31	Bacteria	Spirochaetes	Spirochaetales	41.25	2.35	43.6	4.82	51.59	-10 -9 -8 -7 -6 -5 -4 -3 -2	GAUCACCUCCUUU
NC_009525	Mycobacterium tuberculosis H37Ra	Bacteria	Actinobacteria	Actinobacteridae	37.56	6.02	43.58	9.3	47.12	-10 -9 -8 -7 -6 -5 -4 -3	GAUCACCUCCUUUCUAAG
NC_007946	Escherichia coli UTI89	Bacteria	Proteobacteria	Gammaproteobacteria	42.96	0.59	43.55	3.87	52.58	-10 -9 -8 -7 -6 -5 -4 -3	GAUCACCUCCUUA
NC_005363	Bdellovibrio bacteriovorus HD100	Bacteria	Proteobacteria	Deltaproteobacteria	42.24	1.23	43.47	3.51	53.02	-11 -10 -9 -8 -7 -6 -5 -4	GAUCACCUCC
NC_008752	Acidovorax avenae subsp. citrulli AAC00-1	Bacteria	Proteobacteria	Betaproteobacteria	42.85	0.59	43.44	1.32	55.23	-10 -9 -8 -7 -6 -5 -4 -3	GAUCACCUCCUUU
NC_010280	Chlamydia trachomatis L2b/UCH-1/proctitis	Bacteria	Chlamydiae	Chlamydiales	43.36	0	43.36	0	56.64	-11 -10 -9 -8 -7 -6 -5 -4 -3 -2	GAUCACCUCCUUUU
NC_010287	Chlamydia trachomatis 434/Bu	Bacteria	Chlamydiae	Chlamydiales	43.36	0	43.36	0	56.64	-11 -10 -9 -8 -7 -6 -5 -4 -3 -2	GAUCACCUCCUUUU
NC_008767	Neisseria meningitidis FAM18	Bacteria	Proteobacteria	Betaproteobacteria	43.3	0	43.3	0	56.7	-10 -9 -8 -7 -6 -5 -4 -3 -2	GAUCACCUCCUUUCU
NC_008769	Mycobacterium bovis BCG str. Pasteur 1173P2	Bacteria	Actinobacteria	Actinobacteridae	36.44	6.86	43.3	11.36	45.34	-10 -9 -8 -7 -6 -5 -4 -3	GAUCACCUCCUUUCU
NC_002945	Mycobacterium bovis AF2122/97	Bacteria	Actinobacteria	Actinobacteridae	36.33	6.91	43.24	11.22	45.54	-10 -9 -8 -7 -6 -5 -4 -3	GAUCACCUCCUUUCU
NC_007614	Nitrosospira multiformis ATCC 25196 chr1	Bacteria	Proteobacteria	Betaproteobacteria	42.04	1.16	43.2	1.85	54.95	-12 -10 -9 -8 -7 -6 -5 -4 -3 -2	GAUCACCUCCUUU
NC_000961	Pyrococcus horikoshii OT3	Archaea	Euryarchaeota	Thermococci	37.39	5.78	43.17	21.59	35.24	-10 -9 -8 -7 -6 -4	GAUCACCUC
NC_004459	Vibrio vulnificus CMCP6 chr1	Bacteria	Proteobacteria	Gammaproteobacteria	41.58	1.3	42.88	2.53	54.6	-10 -9 -8 -7 -6 -5 -4 -3 -2	GAUCACCUCCUUA
NC_009457	Vibrio cholerae O395 chr2	Bacteria	Proteobacteria	Gammaproteobacteria	41.87	0.98	42.85	2.52	54.63	-10 -9 -8 -7 -6 -5 -4 -3 -2	GAUCACCUCCUU
NC_010067	Salmonella enterica subsp. arizonae serovar 62:z4,z23:--	Bacteria	Proteobacteria	Gammaproteobacteria	42.2	0.62	42.82	1.93	55.25	-10 -9 -8 -7 -6 -5 -4 -3	GAUCACCUCCUU
NC_007429	Chlamydia trachomatis A/HAR-13	Bacteria	Chlamydiae	Chlamydiales	40.29	2.52	42.81	0.55	56.64	-13 -11 -10 -9 -8 -7 -6 -5 -4 -3 -2	GAUCACCUCCUUUU
NC_007948	Polaromonas sp. JS666	Bacteria	Proteobacteria	Betaproteobacteria	42	0.75	42.75	1.27	55.99	-10 -9 -8 -7 -6 -5 -4 -3	GAUCACCUCCUUU
NC_002946	Neisseria gonorrhoeae FA 1090	Bacteria	Proteobacteria	Betaproteobacteria	42.71	0	42.71	0	57.29	-9 -8 -7 -6 -5 -4 -3 -2	GAUCACCUCCUUUCUA
NC_004460	Vibrio vulnificus CMCP6 chr2	Bacteria	Proteobacteria	Gammaproteobacteria	42.13	0.45	42.58	1.22	56.21	-9 -8 -7 -6 -5 -4 -3 -2	GAUCACCUCCUUA
NC_002678	Mesorhizobium loti MAFF303099	Bacteria	Proteobacteria	Alphaproteobacteria	41.26	1.28	42.54	4.95	52.51	-10 -9 -8 -7 -6 -5 -4 -3	GAUCACCUCCUUU
NC_009565	Mycobacterium tuberculosis F11	Bacteria	Actinobacteria	Actinobacteridae	36.51	5.84	42.35	10.02	47.63	-10 -9 -8 -7 -6 -5 -4 -3	GAUCACCUCCUUUCUAAGG
NC_008786	Verminephrobacter eiseniae EF01-2	Bacteria	Proteobacteria	Betaproteobacteria	41.32	1	42.32	2.22	55.46	-10 -9 -8 -7 -6 -5 -4 -3	GAUCACCUCCUUU
NC_002944	Mycobacterium avium subsp. paratuberculosis K-10	Bacteria	Actinobacteria	Actinobacteridae	37.59	4.57	42.16	8.74	49.1	-10 -9 -8 -7 -6 -5 -4 -3	GAUCACCUCCUUUCUAAGGAG
NC_008228	Pseudoalteromonas atlantica T6c	Bacteria	Proteobacteria	Gammaproteobacteria	41.65	0.49	42.14	0.89	56.97	-11 -10 -9 -8 -7 -6 -5 -4 -3	GAUCACCUCCUU
NC_003901	Methanosarcina mazei Go1	Archaea	Euryarchaeota	Methanomicrobia	41.34	0.77	42.11	3.62	54.27	-11 -10 -9 -8 -7 -6 -5 -4	GAUCACCUCCU
NC_007912	Saccharophagus degradans 2-40	Bacteria	Proteobacteria	Gammaproteobacteria	41.39	0.67	42.06	1.12	56.81	-11 -10 -9 -8 -7 -6 -5 -4 -3	GAUCACCUCCUU
NC_000117	Chlamydia trachomatis D/UW-3/CX	Bacteria	Chlamydiae	Chlamydiales	42.01	0	42.01	0	57.99	-10 -9 -8 -7 -6 -5 -4 -3 -2	GAUCACCUCCUUUU
NC_006841	Vibrio fischeri ES114 chr2	Bacteria	Proteobacteria	Gammaproteobacteria	41.38	0	41.38	0	58.62	-10 -9 -8 -7 -6 -5 -4 -3	GAUCACCUCCUU
NC_009659	Janthinobacterium sp. Marseille	Bacteria	Proteobacteria	Betaproteobacteria	41.28	0	41.28	0	58.72	-10 -9 -8 -7 -6 -5 -4 -3	GAUCACCUCCUUU
NC_001263	Deinococcus radiodurans R1 chr1	Bacteria	Deinococcus-Thermus	Deinococci	37.43	3.61	41.04	7.27	51.69	-27 -19 -16 -15 -13 -10 -9 -8 -7 -6 -5 -4 -3	GAUCACCUCCUUU
NC_009456	Vibrio cholerae O395 chr1	Bacteria	Proteobacteria	Gammaproteobacteria	39.89	0.79	40.68	3.97	55.34	-9 -8 -7 -6 -5 -4 -3	GAUCACCUCCUU
NC_007908	Rhodoferax ferrireducens T118	Bacteria	Proteobacteria	Betaproteobacteria	40.34	0	40.34	0	59.66	-10 -9 -8 -7 -6 -5 -4 -3	GAUCACCUCCUUUC
NC_004757	Nitrosomonas europaea ATCC 19718	Bacteria	Proteobacteria	Betaproteobacteria	39.41	0.89	40.3	1.58	58.11	-10 -9 -8 -7 -6 -5 -4 -3	GAUCACCUCCUUUC
NC_008942	Methanocorpusculum labreanum Z	Archaea	Euryarchaeota	Methanomicrobia	39.51	0.75	40.26	0.81	58.94	-13 -11 -10 -9 -8 -7 -6 -5 -4	GAUCACCUCCU
NC_007760	Anaeromyxobacter dehalogenans 2CP-C	Bacteria	Proteobacteria	Deltaproteobacteria	31.25	8.81	40.06	11.02	48.92	-13 -12 -11 -10 -9 -8 -7 -6 -5 -4	GAUCACCUC
NC_007481	Pseudoalteromonas haloplanktis TAC125 chr1	Bacteria	Proteobacteria	Gammaproteobacteria	38.91	0.44	39.35	0.92	59.73	-10 -9 -8 -7 -6 -5 -4 -3	GAUCACCUCCUU
NC_009138	Herminiimonas arsenicoxydans	Bacteria	Proteobacteria	Betaproteobacteria	38.26	0.87	39.13	1.05	59.82	-9 -8 -7 -6 -5 -4 -3 -2	GAUCACCUCCUUUCU
NC_004431	Escherichia coli CFT073	Bacteria	Proteobacteria	Gammaproteobacteria	38.37	0.61	38.98	4.35	56.66	-10 -9 -8 -7 -6 -5 -4 -3	GAUCACCUCCUUA
NC_007796	Methanospirillum hungatei JF-1	Archaea	Euryarchaeota	Methanomicrobia	38.01	0.92	38.93	1.37	59.7	-12 -11 -10 -9 -8 -7 -6 -5 -4	GAUCACCUCCU
NC_000918	Aquifex aeolicus VF5	Bacteria	Aquificae	Aquificales	31.46	7.39	38.85	13.34	47.81	-10 -9 -8 -7 -6 -5 -4	GAUCACCUCCUUUA
NC_008781	Polaromonas naphthalenivorans CJ2	Bacteria	Proteobacteria	Betaproteobacteria	38	0.54	38.54	1.3	60.16	-10 -9 -8 -7 -6 -5 -4 -3	GAUCACCUCCUUU
NC_002620	Chlamydia muridarum Nigg	Bacteria	Chlamydiae	Chlamydiales	35.62	2.77	38.39	2.65	58.96	-15 -12 -11 -9 -8 -7 -6 -5 -4 -3 -2	GAUCACCUCCUUU
NC_004463	Bradyrhizobium japonicum USDA 110	Bacteria	Proteobacteria	Alphaproteobacteria	36.38	1.64	38.02	6.4	55.58	-10 -9 -8 -7 -6 -5 -4	GAUCACCUCCUUU
NC_010278	Actinobacillus pleuropneumoniae serovar 3 str. JL03	Bacteria	Proteobacteria	Gammaproteobacteria	37.82	0	37.82	0	62.18	-12 -10 -9 -8 -7 -6 -5 -4	GAUCACCUCCU
NC_008344	Nitrosomonas eutropha C91	Bacteria	Proteobacteria	Betaproteobacteria	37.09	0.7	37.79	1.84	60.38	-10 -9 -8 -7 -6 -5 -4 -3	GAUCACCUCCUUU
NC_010125	Gluconacetobacter diazotrophicus PAl 5	Bacteria	Proteobacteria	Alphaproteobacteria	35.71	2.06	37.77	5.37	56.86	-11 -10 -9 -8 -7 -6 -5 -4	GAUCACCUCCUUU
NC_007482	Pseudoalteromonas haloplanktis TAC125 chr2	Bacteria	Proteobacteria	Gammaproteobacteria	37.55	0.18	37.73	1.28	60.99	-10 -9 -8 -7 -6 -5 -4 -3	GAUCACCUCCUU
NC_002755	Mycobacterium tuberculosis CDC1551	Bacteria	Actinobacteria	Actinobacteridae	31.2	6.3	37.5	12.46	50.04	-10 -9 -8 -7 -6 -5 -4 -3 -2	GAUCACCUCCUUUCU
NC_008278	Frankia alni ACN14a	Bacteria	Actinobacteria	Actinobacteridae	28.13	9.37	37.5	22.56	39.93	-10 -9 -8 -7 -6 -5 -4 -3	GAUCACCUCCUUU
NC_003361	Chlamydophila caviae GPIC	Bacteria	Chlamydiae	Chlamydiales	36.37	1.1	37.47	1.3	61.22	-16 -11 -10 -9 -8 -7 -6 -5 -4 -3	GAUCACCUCCUUUU
NC_005139	Vibrio vulnificus YJ016 chr1	Bacteria	Proteobacteria	Gammaproteobacteria	35.81	1.04	36.85	5.37	57.78	-10 -9 -8 -7 -6 -5 -4 -3 -2	GAUCACCUCCUU
NC_002505	Vibrio cholerae O1 biovar eltor str. N16961 chr1	Bacteria	Proteobacteria	Gammaproteobacteria	36.14	0.62	36.76	2.84	60.39	-10 -9 -8 -7 -6 -5 -4 -3	GAUCACCUCCUU
NC_003902	Xanthomonas campestris pv. campestris str. ATCC 33913	Bacteria	Proteobacteria	Gammaproteobacteria	34.87	1.89	36.76	5.67	57.57	-10 -9 -8 -7 -6 -5 -4 -3	GAUCACCUCCUUU
NC_004113	Thermosynechococcus elongatus BP-1	Bacteria	Cyanobacteria	Chroococcales	33.04	3.72	36.76	8.52	54.73	-25 -18 -12 -11 -10 -9 -8 -7 -6 -5 -4 -3	GAUCACCUCCUUUU
NC_000922	Chlamydophila pneumoniae CWL029	Bacteria	Chlamydiae	Chlamydiales	33.84	2.76	36.6	1.71	61.69	-11 -10 -9 -8 -7 -6 -5 -4 -3 -2	GAUCACCUCCUUUUU
NC_009481	Synechococcus sp. WH 7803	Bacteria	Cyanobacteria	Chroococcales	28.7	7.86	36.56	15.59	47.85	-10 -9 -8 -7 -6 -5 -4 -3 -2	GAUCACCUCCUAACAGGGAGAC
NC_003919	Xanthomonas axonopodis pv. citri str. 306	Bacteria	Proteobacteria	Gammaproteobacteria	34.02	2.5	36.52	4.75	58.72	-10 -9 -8 -7 -6 -5 -4 -3	GAUCACCUCCUUU
NC_002491	Chlamydophila pneumoniae J138	Bacteria	Chlamydiae	Chlamydiales	33.86	2.62	36.48	1.78	61.74	-11 -10 -9 -8 -7 -6 -5 -4 -3 -2	GAUCACCUCCUUUUU
NC_006300	Mannheimia succiniciproducens MBEL55E	Bacteria	Proteobacteria	Gammaproteobacteria	36.22	0.25	36.47	3.24	60.29	-9 -8 -7 -6 -5 -4 -3	GAUCACCUCCUUA
NC_007705	Xanthomonas oryzae pv. oryzae MAFF 311018	Bacteria	Proteobacteria	Gammaproteobacteria	33.85	2.58	36.43	8.49	55.08	-20 -10 -9 -8 -7 -6 -5 -4 -3	GAUCACCUCCUUU
NC_004552	Chlamydophila abortus S26/3	Bacteria	Chlamydiae	Chlamydiales	33.58	2.79	36.37	2.25	61.37	-24 -11 -10 -9 -8 -7 -6 -5 -4 -3 -2	GAUCACCUCCUUU
NC_005043	Chlamydophila pneumoniae TW-183	Bacteria	Chlamydiae	Chlamydiales	34.41	1.71	36.12	2.7	61.19	-11 -10 -9 -8 -7 -6 -5 -4 -3 -2	GAUCACCUCCUUUUUA
NC_009482	Synechococcus sp. RCC307	Bacteria	Cyanobacteria	Chroococcales	27.8	8.14	35.94	14.49	49.57	-16 -10 -9 -8 -7 -6 -5 -4 -2	GAUCACCUCCUAACAGGGAGAAC
NC_000917	Archaeoglobus fulgidus DSM 4304	Archaea	Euryarchaeota	Archaeoglobi	24.63	10.89	35.52	21.07	43.42	-10 -9 -8 -7 -6 -4 -2	GAUCACCUCCU
NC_009257	Francisella tularensis subsp. tularensis WY96-3418	Bacteria	Proteobacteria	Gammaproteobacteria	35.5	0	35.5	0	64.5	-10 -9 -8 -7 -6 -5 -4 -3	GAUCACCUCCUUA
NC_005140	Vibrio vulnificus YJ016 chr2	Bacteria	Proteobacteria	Gammaproteobacteria	35.08	0.29	35.37	3.48	61.14	-9 -8 -7 -6 -5 -4 -3	GAUCACCUCCUU
NC_005966	Acinetobacter sp. ADP1	Bacteria	Proteobacteria	Gammaproteobacteria	34.65	0.63	35.28	1.62	63.1	-10 -9 -8 -7 -6 -5 -4 -3	GAUCACCUCCUU
NC_006526	Zymomonas mobilis subsp. mobilis ZM4	Bacteria	Proteobacteria	Alphaproteobacteria	34.48	0.55	35.03	1.8	63.16	-12 -11 -10 -9 -8 -7 -6 -5 -4 -3 -2	GAUCACCUCCUUU
NC_002506	Vibrio cholerae O1 biovar eltor str. N16961 chr2	Bacteria	Proteobacteria	Gammaproteobacteria	33.39	1.46	34.85	5.95	59.19	-9 -8 -7 -6 -5 -4 -3	GAUCACCUCCUU
NC_005125	Gloeobacter violaceus PCC 7421	Bacteria	Cyanobacteria	Gloeobacteria	31.38	3.41	34.79	8.89	56.32	-10 -9 -8 -7 -6 -5 -4	GAUCACCUCCUUU
NC_007899	Chlamydophila felis Fe/C-56	Bacteria	Chlamydiae	Chlamydiales	32.34	2.39	34.73	2.69	62.59	-13 -11 -10 -9 -8 -7 -6 -5 -4 -3	GAUCACCUCCUUU
NC_007604	Synechococcus elongatus PCC 7942	Bacteria	Cyanobacteria	Chroococcales	33.19	1.07	34.26	1.61	64.13	-22 -13 -12 -11 -10 -9 -8 -7 -6 -5 -4	GAUCACCUCCUUU
NC_008369	Francisella tularensis subsp. holarctica OSU18	Bacteria	Proteobacteria	Gammaproteobacteria	33.5	0.13	33.63	1.41	64.95	-10 -9 -8 -7 -6 -5 -4 -3	GAUCACCUCCUUA
NC_004551	Tropheryma whipplei TW08/27	Bacteria	Actinobacteria	Actinobacteridae	26.95	6.64	33.59	10.47	55.94	-12 -10 -7 -6 -5 -4 -3 -2	GAUCACCUCCUUUCU
NC_007292	Candidatus Blochmannia pennsylvanicus str. BPEN	Bacteria	Proteobacteria	Gammaproteobacteria	32.79	0	32.79	0	67.21	-12 -10 -9 -8 -7 -6 -5 -4 -3	GAUCACCUCCUUACUUU
NC_007880	Francisella tularensis subsp. holarctica	Bacteria	Proteobacteria	Gammaproteobacteria	32.21	0.51	32.72	3.19	64.08	-10 -9 -8 -7 -6 -5 -4 -3	GAUCACCUCCUU
NC_008245	Francisella tularensis subsp. tularensis FSC198	Bacteria	Proteobacteria	Gammaproteobacteria	32.15	0.5	32.65	2.55	64.8	-10 -9 -8 -7 -6 -5 -4 -3	GAUCACCUCCUUA
NC_006570	Francisella tularensis subsp. tularensis SCHU S4	Bacteria	Proteobacteria	Gammaproteobacteria	32.06	0.5	32.56	2.56	64.88	-10 -9 -8 -7 -6 -5 -4 -3	GAUCACCUCCUUA
NC_004556	Xylella fastidiosa Temecula1	Bacteria	Proteobacteria	Gammaproteobacteria	30.38	2.11	32.49	5.75	61.75	-11 -10 -9 -8 -7 -6 -5 -4 -3	GAUCACCUCCUUU
NC_007295	Mycoplasma hyopneumoniae J	Bacteria	Firmicutes	Mollicutes	31.43	0.9	32.33	1.05	66.62	-12 -11 -10 -9 -8 -7 -6 -5 -4 -3 -2	GAACACCUCCUUUCUA
NC_007332	Mycoplasma hyopneumoniae 7448	Bacteria	Firmicutes	Mollicutes	30.92	1.36	32.28	1.81	65.91	-12 -11 -10 -9 -8 -7 -6 -5 -4 -3 -2	GAACACCUCCUUUCUA
NC_002607	Halobacterium sp. NRC-1	Archaea	Euryarchaeota	Halobacteria	25.59	6.46	32.05	13.78	54.17	-29 -20 -19 -16 -15 -14 -13 -12 -11 -10 -9 -8 -7 -6 -5 -3	GAUCACCUCCU
NC_002179	Chlamydophila pneumoniae AR39	Bacteria	Chlamydiae	Chlamydiales	30.13	1.62	31.75	3.15	65.11	-11 -10 -9 -8 -7 -6 -5 -4 -3 -2	GAUCACCUCCUUU
NC_009379	Polynucleobacter sp. QLW-P1DMWA-1	Bacteria	Proteobacteria	Betaproteobacteria	29.85	1.78	31.63	2.36	66.01	-10 -9 -8 -7 -6 -5 -4 -3 -2	GAUCACCUCCUUUCU
NC_000921	Helicobacter pylori J99	Bacteria	Proteobacteria	Epsilonproteobacteria	29.64	1.07	30.71	2.01	67.27	-11 -10 -9 -8 -7 -6 -5 -4	GAUCACCUCCU
NC_005824	Leptospira interrogans serovar Copenhageni str. Fiocruz L1-130 chr2	Bacteria	Spirochaetes	Spirochaetales	30.68	0	30.68	0	69.32	-23 -10 -9 -8 -7 -6 -5 -4 -3	GAUCACCUCCUUUUUA
NC_000915	Helicobacter pylori 26695	Bacteria	Proteobacteria	Epsilonproteobacteria	29.25	1.33	30.58	4.06	65.36	-12 -11 -10 -9 -8 -7 -6 -5 -4 -3	GAUCACCUCCU
NC_006576	Synechococcus elongatus PCC 6301	Bacteria	Cyanobacteria	Chroococcales	29.09	1.46	30.55	4.63	64.82	-22 -13 -12 -11 -10 -9 -8 -7 -6 -5 -4 -3	GAUCACCUCCUUU
NC_008343	Granulibacter bethesdensis CGDNIH1	Bacteria	Proteobacteria	Alphaproteobacteria	28.15	2.09	30.24	5.87	63.89	-13 -12 -11 -10 -9 -8 -7 -6 -5 -4 -3	GAUCACCUCC
NC_005823	Leptospira interrogans serovar Copenhageni str. Fiocruz L1-130 chr1	Bacteria	Spirochaetes	Spirochaetales	29.26	0.82	30.08	2	67.91	-12 -11 -10 -9 -8 -7 -6 -5 -4 -3 -2	GAUCACCUCCUUUUUA
NC_006370	Photobacterium profundum SS9 chr1	Bacteria	Proteobacteria	Gammaproteobacteria	28.97	1.08	30.05	3.51	66.43	-10 -9 -8 -7 -6 -5 -4	GAUCACCUCCU
NC_002940	Haemophilus ducreyi 35000HP	Bacteria	Proteobacteria	Gammaproteobacteria	29.3	0.7	30	1.51	68.49	-10 -9 -8 -7 -6 -5 -4	GAUCACCUCC
NC_009925	Acaryochloris marina MBIC11017	Bacteria	Cyanobacteria	Acaryochloris	28.89	1.09	29.98	2.56	67.46	-12 -11 -10 -9 -8 -7 -6 -5 -4 -3	GAUCACCUCCUUU
NC_007413	Anabaena variabilis ATCC 29413	Bacteria	Cyanobacteria	Nostocales	28.51	1.23	29.74	2	68.25	-12 -11 -10 -9 -8 -7 -6 -5 -4 -3	GAUCACCUCCUUU
NC_009440	Metallosphaera sedula DSM 5348	Archaea	Crenarchaeota	Thermoprotei	22.74	6.83	29.57	11.52	58.91	-10 -9 -8 -7 -3	GAUCACCUCACAUUUGUGCU
NC_002689	Thermoplasma volcanium GSS1	Archaea	Euryarchaeota	Thermoplasmata	25.82	3.6	29.42	9.41	61.17	-12 -11 -10 -9 -8 -7 -6 -5 -4 -2	GAUCACCUCC
NC_005070	Synechococcus sp. WH 8102	Bacteria	Cyanobacteria	Chroococcales	23.14	5.84	28.98	13.62	57.4	-25 -22 -19 -18 -15 -14 -12 -10 -9 -8 -7 -6 -5 -4 -3	GAUCACCUCCUAA
NC_006834	Xanthomonas oryzae pv. oryzae KACC10331	Bacteria	Proteobacteria	Gammaproteobacteria	26.49	2.17	28.66	11.15	60.19	-20 -13 -10 -9 -8 -7 -6 -5 -4 -3	GAUCACCUCCUUU
NC_007354	Ehrlichia canis str. Jake	Bacteria	Proteobacteria	Alphaproteobacteria	26.81	1.73	28.54	3.89	67.57	-15 -10 -9 -8 -7 -6 -5 -4 -3	GAUUACCUCCUU
NC_002488	Xylella fastidiosa 9a5c	Bacteria	Proteobacteria	Gammaproteobacteria	26.14	2.21	28.35	7.66	63.99	-10 -9 -8 -7 -6 -5 -4 -3	GAUCACCUCCUUU
NC_009465	Candidatus Vesicomyosocius okutanii HA	Bacteria	Proteobacteria	Gammaproteobacteria	27.53	0.43	27.96	1.39	70.65	-20 -19 -18 -17 -16 -15 -14 -13 -9	GAUCACCUCCUUAAGAAAAGUAUG
NC_007798	Neorickettsia sennetsu str. Miyayama	Bacteria	Proteobacteria	Alphaproteobacteria	24.14	3.76	27.9	8.91	63.2	-25 -24 -20 -18 -16 -15 -13 -12 -11 -10 -9 -8 -7 -6 -5 -4	GAUUACCUCCUUU
NC_009337	Prosthecochloris vibrioformis DSM 265	Bacteria	Chlorobi	Chlorobia	26.58	1.31	27.89	2.4	69.71	-10 -9 -8 -7 -6 -5 -4 -3 -2	GAUCACCUCCUUUUAAU
NC_006371	Photobacterium profundum SS9 chr2	Bacteria	Proteobacteria	Gammaproteobacteria	27.34	0.45	27.79	2.19	70.02	-10 -9 -8 -7 -6 -5 -4	GAUCACCUCCU
NC_009707	Campylobacter jejuni subsp. doylei 269.97	Bacteria	Proteobacteria	Epsilonproteobacteria	27.15	0.35	27.5	1.91	70.6	-9 -8 -7 -6 -5 -4 -3	GAUCACCUCCU
NC_008086	Helicobacter pylori HPAG1	Bacteria	Proteobacteria	Epsilonproteobacteria	25.65	1.43	27.08	4.36	68.55	-10 -9 -8 -7 -6 -5 -4 -3	GAUCACCUCCU
NC_007426	Natronomonas pharaonis DSM 2160	Archaea	Euryarchaeota	Halobacteria	22.59	4.36	26.95	14.32	58.74	-17 -16 -13 -10 -9 -8 -7 -6 -5 -4	GAUCACCUCCU
NC_008639	Chlorobium phaeobacteroides DSM 266	Bacteria	Chlorobi	Chlorobia	24.34	2.6	26.94	5.92	67.13	-26 -10 -9 -8 -7 -6 -5 -4 -3 -2	GAUCACCUCCUUU
NC_009839	Campylobacter jejuni subsp. jejuni 81116	Bacteria	Proteobacteria	Epsilonproteobacteria	26.14	0.31	26.45	1.97	71.59	-10 -9 -8 -7 -6 -5 -4 -3	GAUCACCUCCU
NC_009749	Francisella tularensis subsp. holarctica FTA	Bacteria	Proteobacteria	Gammaproteobacteria	25.49	0.53	26.02	6.64	67.34	-10 -9 -8 -7 -6 -5 -4 -3	GAUCACCUCCUUA
NC_004572	Tropheryma whipplei str. Twist	Bacteria	Actinobacteria	Actinobacteridae	21.66	4.33	25.99	11.63	62.38	-22 -10 -9 -7 -6 -5 -4 -3	GAUCACCUCCUUUCU
NC_006396	Haloarcula marismortui ATCC 43049 chr1	Archaea	Euryarchaeota	Halobacteria	21.78	4.12	25.9	13.41	60.68	-19 -13 -12 -11 -10 -9 -8 -7 -6 -5 -4 -2	GAUCACCUCCU
NC_008027	Pseudomonas entomophila L48	Bacteria	Proteobacteria	Gammaproteobacteria	24.09	1.79	25.88	3.84	70.28	-11 -10 -9 -8 -7 -6 -5 -4	GAUCACCUC
NC_006833	Wolbachia endosymbiont strain TRS of Brugia malayi	Bacteria	Proteobacteria	Alphaproteobacteria	24.13	1.62	25.75	5.72	68.53	-21 -20 -18 -10 -9 -8 -7 -6 -5 -4 -3	GAUUACCUCCUUG
NC_003912	Campylobacter jejuni RM1221	Bacteria	Proteobacteria	Epsilonproteobacteria	25.46	0.22	25.68	0.65	73.67	-9 -8 -7 -6 -5 -4 -3	GAUCACCUCCU
NC_002163	Campylobacter jejuni subsp. jejuni NCTC 11168	Bacteria	Proteobacteria	Epsilonproteobacteria	25.45	0.06	25.51	1.17	73.32	-10 -9 -8 -7 -6 -5 -4 -3	GAUCACCUCCU
NC_009883	Rickettsia bellii OSU 85-389	Bacteria	Proteobacteria	Alphaproteobacteria	24.86	0.54	25.4	1.36	73.24	-24 -12 -10 -9 -8 -7 -6 -5 -4 -3 -2	GAUUACCUCCUUA
NC_010003	Petrotoga mobilis SJ95	Bacteria	Thermotogae	Thermotogales	24.71	0.68	25.39	1.48	73.13	-12 -11 -10 -9 -8 -7	GAUCACCU
NC_009073	Pyrobaculum calidifontis JCM 11548	Archaea	Crenarchaeota	Thermoprotei	13.91	11.07	24.98	29.22	45.79	-15 -14 -13 -11 -10 -7 -5 -4 -3 -2	GAUCACCUCC
NC_008787	Campylobacter jejuni subsp. jejuni 81-176	Bacteria	Proteobacteria	Epsilonproteobacteria	24.62	0.06	24.68	2.3	73.02	-10 -9 -8 -7 -6 -5 -4 -3	GAUCACCUCCU
NC_000911	Synechocystis sp. PCC 6803	Bacteria	Cyanobacteria	Chroococcales	22.82	1.64	24.46	5.26	70.27	-24 -20 -12 -11 -10 -9 -8 -7 -6 -5 -4 -3	GAUCACCUCCUUU
NC_008229	Helicobacter acinonychis str. Sheeba	Bacteria	Proteobacteria	Epsilonproteobacteria	23.33	1.05	24.38	4.16	71.46	-10 -9 -8 -7 -6 -5 -4	GAUCACCUCCU
NC_007799	Ehrlichia chaffeensis str. Arkansas	Bacteria	Proteobacteria	Alphaproteobacteria	22.99	1.27	24.26	3.98	71.76	-11 -10 -9 -8 -7 -6 -5 -4 -3	GAUUACCUCCUUUU
NC_007513	Synechococcus sp. CC9902	Bacteria	Cyanobacteria	Chroococcales	18.16	5.64	23.8	14.91	61.29	-22 -21 -16 -12 -11 -10 -9 -8 -7 -6 -5 -4	GAUCACCUCCUA
NC_006397	Haloarcula marismortui ATCC 43049 chr2	Archaea	Euryarchaeota	Halobacteria	21.35	2.14	23.49	4.98	71.53	-13 -12 -10 -9 -8 -7 -5 -4	GAUCACCUCCU
NC_008610	Candidatus Ruthia magnifica str. Cm (Calyptogena magnifica)	Bacteria	Proteobacteria	Gammaproteobacteria	23.36	0	23.36	0	76.64	-9 -8 -7 -6 -5 -4 -3	GAUUACCUCCUU
NC_003272	Nostoc sp. PCC 7120	Bacteria	Cyanobacteria	Nostocales	22.33	1.02	23.35	4.04	72.61	-11 -10 -9 -8 -7 -6 -5 -4 -3	GAUCACCUCCUUU
NC_005071	Prochlorococcus marinus str. MIT 9313	Bacteria	Cyanobacteria	Prochlorales	18.33	4.85	23.18	11.55	65.27	-27 -21 -13 -12 -11 -10 -9 -8 -7 -6 -5 -4 -3	GAUCACCUCCUAA
NC_004342	Leptospira interrogans serovar Lai str. 56601 chr1	Bacteria	Spirochaetes	Spirochaetales	22.2	0.87	23.07	4.4	72.52	-13 -11 -10 -9 -8 -7 -6 -5 -4 -3	GAUCACCUCCUUU
NC_007984	Baumannia cicadellinicola str. Hc (Homalodisca coagulata)	Bacteria	Proteobacteria	Gammaproteobacteria	21.51	1.51	23.02	2.35	74.62	-11 -10 -9 -8 -7 -6 -5 -4	GAUCACCUCC
NC_008312	Trichodesmium erythraeum IMS101	Bacteria	Cyanobacteria	Oscillatoriales	21.3	1.55	22.85	4.09	73.06	-20 -13 -12 -11 -10 -9 -8 -7 -6 -5 -4	GAUCACCUCCUUU
NC_007940	Rickettsia bellii RML369-C	Bacteria	Proteobacteria	Alphaproteobacteria	22.25	0.56	22.81	0.63	76.56	-24 -10 -9 -8 -7 -6 -5 -4 -3 -2	GAUUACCUCCUUA
NC_008212	Haloquadratum walsbyi DSM 16790	Archaea	Euryarchaeota	Halobacteria	19.77	2.8	22.57	12.45	64.98	-19 -14 -13 -12 -11 -10 -9 -8 -7 -6 -5	GAUCACCUCCU
NC_006831	Ehrlichia ruminantium str. Gardel	Bacteria	Proteobacteria	Alphaproteobacteria	19.37	3.16	22.53	7.26	70.21	-10 -9 -8 -7 -6 -5 -4 -3 -2	GAUUACCUCCUUUU
NC_006832	Ehrlichia ruminantium str. Welgevonden NC_006832	Bacteria	Proteobacteria	Alphaproteobacteria	19.52	2.61	22.13	6.26	71.61	-10 -9 -8 -7 -6 -5 -4 -3 -2	GAUUACCUCCUUUU
NC_004344	Wigglesworthia glossinidia endosymbiont of Glossina brevipalpis	Bacteria	Proteobacteria	Gammaproteobacteria	21.6	0.33	21.93	2.45	75.61	-9 -8 -7 -6 -5 -4 -3 -2	GAUCACCUCCUUA
NC_003910	Colwellia psychrerythraea 34H	Bacteria	Proteobacteria	Gammaproteobacteria	21.51	0.39	21.9	1.73	76.37	-10 -9 -8 -7 -6 -5 -4	GAUCACCUCC
NC_008319	Synechococcus sp. CC9311	Bacteria	Cyanobacteria	Chroococcales	16.6	5.05	21.65	14.32	64.04	-29 -26 -25 -23 -22 -19 -16 -12 -10 -9 -8 -7 -6 -4	GAUCACCUCCU
NC_007181	Sulfolobus acidocaldarius DSM 639	Archaea	Crenarchaeota	Thermoprotei	19.12	2.47	21.59	8.19	70.22	-12 -11 -10 -9 -8 -7	GAUCACCUCA
NC_002578	Thermoplasma acidophilum DSM 1728	Archaea	Euryarchaeota	Thermoplasmata	15.99	5.06	21.05	16.94	62.01	-10 -9 -8 -7 -6 -4	GAUCACCUCC
NC_004343	Leptospira interrogans serovar Lai str. 56601 chr2	Bacteria	Spirochaetes	Spirochaetales	19.89	1.09	20.98	3.81	75.2	-9 -8 -7 -6 -5 -4 -3	GAUCACCUCCUUU
NC_009881	Rickettsia akari str. Hartford	Bacteria	Proteobacteria	Alphaproteobacteria	19.62	0.87	20.49	3.34	76.17	-25 -17 -13 -12 -10 -9 -8 -7 -6 -5 -4 -3 -2	GAUUACCUCCUUA
NC_007514	Chlorobium chlorochromatii CaD3	Bacteria	Chlorobi	Chlorobia	19.43	0.95	20.38	3.15	76.47	-10 -9 -8 -7 -6 -5 -4 -3	GAUCACCUCCUUU
NC_006142	Rickettsia typhi str. Wilmington	Bacteria	Proteobacteria	Alphaproteobacteria	19.81	0.48	20.29	1.55	78.16	-18 -12 -10 -9 -8 -7 -6 -5 -4 -3 -2	GAUUACCUCCUUA
NC_009488	Orientia tsutsugamushi Boryong	Bacteria	Proteobacteria	Alphaproteobacteria	20.05	0.17	20.22	6.18	73.6	-10 -9 -8 -7 -6 -5 -4 -3	GAUUACCUCCUUUAAAGACAAUU
NC_010085	Nitrosopumilus maritimus SCM1	Archaea	Crenarchaeota	Thermoprotei	19.61	0.61	20.22	3.18	76.6	-13 -12 -11 -10 -9 -8 -7 -6 -5 -4	GAUCACCUCCU
NC_007205	Candidatus Pelagibacter ubique HTCC1062	Bacteria	Proteobacteria	Alphaproteobacteria	19.05	1.03	20.08	2.58	77.33	-24 -22 -21 -15 -14 -13 -12 -10 -9 -8 -7 -6 -5 -4 -3 -2	GAUUACCUCCUU
NC_007109	Rickettsia felis URRWXCal2	Bacteria	Proteobacteria	Alphaproteobacteria	19.07	0.57	19.64	3.64	76.71	-17 -10 -9 -8 -7 -6 -5 -4 -3 -2	GAUUACCUCCUUA
NC_009882	Rickettsia rickettsii str. 'Sheila Smith'	Bacteria	Proteobacteria	Alphaproteobacteria	18.44	1.19	19.63	4.54	75.84	-13 -12 -11 -10 -9 -8 -7 -6 -5 -4 -3 -2	GAUUACCUCCUUA
NC_009879	Rickettsia canadensis str. McKiel	Bacteria	Proteobacteria	Alphaproteobacteria	18.39	1.01	19.4	3.11	77.49	-13 -12 -11 -10 -9 -8 -7 -6 -5 -4 -3 -2	GAUUACCUCCUUA
NC_007677	Salinibacter ruber DSM 13855	Bacteria	Bacteroidetes	Sphingobacteria	14.21	5.11	19.32	12.25	68.44	-26 -20 -17 -15 -14 -13 -11 -10 -9 -8 -7 -6 -5 -2	GAUCACCUCCUAAA
NC_002754	Sulfolobus solfataricus P2	Archaea	Crenarchaeota	Thermoprotei	16.8	2.25	19.05	12.87	68.09	-17 -12 -10 -9 -8 -7	GAUCACCUCA
NC_000963	Rickettsia prowazekii str. Madrid E	Bacteria	Proteobacteria	Alphaproteobacteria	18.8	0.24	19.04	1.68	79.28	-12 -10 -9 -8 -7 -6 -5 -4 -3 -2	GAUUACCUCCUUA
NC_008701	Pyrobaculum islandicum DSM 4184	Archaea	Crenarchaeota	Thermoprotei	11.83	6.42	18.25	24.06	57.68	-16 -15 -14 -13 -12 -11 -10 -7 -4 -2	GAUCACCUCC
NC_003106	Sulfolobus tokodaii str. 7	Archaea	Crenarchaeota	Thermoprotei	16.78	1.06	17.84	7.29	74.87	-13 -11 -10 -9 -8 -7 -6 -4	GAUCACCUCA
NC_009085	Acinetobacter baumannii ATCC 17978	Bacteria	Proteobacteria	Gammaproteobacteria	14.56	3.1	17.66	17.39	64.95	-28 -25 -22 -19 -16 -13 -10 -7 -6 -5 -4	GAUCACCUCCUU
NC_004088	Yersinia pestis KIM	Bacteria	Proteobacteria	Gammaproteobacteria	14.44	3.08	17.52	14.64	67.84	-27 -24 -22 -20 -18 -14 -12 -11 -8 -7 -6 -5 -4 -3	GAUUGUCUGAU
NC_003103	Rickettsia conorii str. Malish 7	Bacteria	Proteobacteria	Alphaproteobacteria	16.3	0.95	17.25	4.73	78.02	-26 -19 -12 -10 -9 -8 -7 -6 -5 -4 -3 -2	GAUUACCUCCUUA
NC_004829	Mycoplasma gallisepticum R	Bacteria	Firmicutes	Mollicutes	16.25	0.69	16.94	6.2	76.86	-15 -11 -10 -9 -8 -7 -6 -5 -4 -3 -2	GAUUACCUCCUUUCU
NC_000912	Mycoplasma pneumoniae M129	Bacteria	Firmicutes	Mollicutes	14.66	2.18	16.84	9.43	73.73	-26 -25 -24 -22 -16 -13 -10 -9 -8 -7 -4 -3	GAUCACCUCCUUUC
NC_005027	Rhodopirellula baltica SH 1	Bacteria	Planctomycetes	Planctomycetacia	15.22	1.57	16.79	9.46	73.75	-21 -12 -10 -9 -8 -7 -6 -5 -4 -3	GAUCACCUCC
NC_009376	Pyrobaculum arsenaticum DSM 13514	Archaea	Crenarchaeota	Thermoprotei	8.83	6.87	15.7	30.4	53.89	-13 -10 -8 -7 -4 -2	GAUCACCUCC
NC_005042	Prochlorococcus marinus subsp. marinus str. CCMP1375	Bacteria	Cyanobacteria	Prochlorales	12.48	1.43	13.91	6.11	79.98	-24 -21 -13 -12 -11 -10 -9 -8 -7 -6 -5 -4 -3	GAUCACCUCCUAA
NC_003364	Pyrobaculum aerophilum str. IM2	Archaea	Crenarchaeota	Thermoprotei	9.67	4.15	13.82	25.22	60.96	-16 -15 -13 -8 -7 -5 -4 -3 -2	GAUCACCUC
NC_010263	Rickettsia rickettsii str. Iowa	Bacteria	Proteobacteria	Alphaproteobacteria	12.64	0.72	13.36	5.49	81.14	-22 -19 -13 -12 -10 -9 -8 -7 -6 -5 -4	GAUUACCUCC
NC_009900	Rickettsia massiliae MTU5	Bacteria	Proteobacteria	Alphaproteobacteria	12.09	1.03	13.12	6.82	80.06	-17 -13 -10 -9 -7 -6 -5 -4 -3 -2	GAUUACCUCCUUA
NC_009976	Prochlorococcus marinus str. MIT 9211	Bacteria	Cyanobacteria	Prochlorales	10.95	1.56	12.51	8.04	79.45	-13 -11 -10 -9 -8 -7 -6 -5 -4	GAUCACCUCCUAA
NC_008819	Prochlorococcus marinus str. NATL1A	Bacteria	Cyanobacteria	Prochlorales	10.12	1.69	11.81	7.62	80.57	-23 -21 -15 -12 -11 -10 -9 -8 -7 -6 -5 -3	GAUCACCUCCUAA
NC_009091	Prochlorococcus marinus str. MIT 9301	Bacteria	Cyanobacteria	Prochlorales	10.23	0.94	11.17	6.5	82.33	-26 -23 -21 -20 -19 -13 -11 -10 -9 -8 -7 -6 -5 -4	GAUCACCUCCUAA
NC_006347	Bacteroides fragilis YCH46	Bacteria	Bacteroidetes	Bacteroidetes	9.07	1.88	10.95	8.37	80.69	-25 -24 -23 -22 -21 -9 -8 -7 -6 -5 -4	GAACACCUCCUUUCU
NC_008817	Prochlorococcus marinus str. MIT 9515	Bacteria	Cyanobacteria	Prochlorales	9.71	0.94	10.65	7.61	81.74	-23 -22 -21 -20 -14 -13 -11 -10 -9 -8 -7 -6 -5 -4	GAUCACCUCCUAA
NC_000908	Mycoplasma genitalium G37	Bacteria	Firmicutes	Mollicutes	9.22	1.26	10.48	5.66	83.86	-26 -24 -18 -13 -11 -10 -9 -7 -6 -4	GAUCACCUCCUUUC
NC_009840	Prochlorococcus marinus str. MIT 9215	Bacteria	Cyanobacteria	Prochlorales	9.38	0.81	10.19	7.97	81.85	-24 -22 -18 -16 -14 -13 -10 -9 -8 -7 -6 -5 -4	GAUCACCUCCUAA
NC_008816	Prochlorococcus marinus str. AS9601	Bacteria	Cyanobacteria	Prochlorales	9.16	0.88	10.04	6.66	83.29	-26 -23 -19 -14 -13 -10 -9 -8 -7 -6 -5 -4	GAUCACCUCCUAA
NC_003228	Bacteroides fragilis NCTC 9343	Bacteria	Bacteroidetes	Bacteroidetes	7.52	1.46	8.98	8.57	82.45	-25 -24 -23 -22 -8 -7 -6 -5 -4	GAACACCUCCUUUCU
NC_009937	Azorhizobium caulinodans ORS 571	Bacteria	Proteobacteria	Alphaproteobacteria	7.87	0.93	8.8	10.07	81.13	-31 -30 -27 -25 -24 -22 -13 -10 -9 -7 -6 -4	GAUCACCU
NC_008571	Gramella forsetii KT0803	Bacteria	Bacteroidetes	Flavobacteria	7.23	1.14	8.37	8.57	83.06	-25 -24 -23 -22 -21 -19 -18 -17 -10 -8 -6 -5 -3	GAACACCUCCUUUCU
NC_005072	Prochlorococcus marinus subsp. pastoris str. CCMP1986	Bacteria	Cyanobacteria	Prochlorales	7.4	0.87	8.27	6.87	84.86	-24 -21 -16 -13 -11 -10 -9 -8 -7 -6 -5	GAUCACCUCCUAA
NC_007577	Prochlorococcus marinus str. MIT 9312	Bacteria	Cyanobacteria	Prochlorales	7.29	0.55	7.84	6.69	85.47	-23 -12 -11 -10 -9 -8 -7 -6 -5	GAUCACCUCCUAA
NC_009613	Flavobacterium psychrophilum JIP02/86	Bacteria	Bacteroidetes	Flavobacteria	4.15	0.12	4.27	3.86	91.87	-25 -24 -23 -22 -21 -20 -19 -18 -17 -5 -2	GAACACCUCCUUUCU
