# Supplementary material for: Adaptation of the short intergenic spacers between co-directional genes to the Shine-Dalgarno motif among prokaryote genomes
Source: BMC Genomics. 2009 Nov 18;10:537. doi: 10.1186/1471-2164-10-537 (PMC2784483; doi:10.1186/1471-2164-10-537)
Supplement: Additional file 2 — Distribution of the spacing lengths by phylums. Excel file showing the distribution of the short spacing lengths up to 50 bps between the co-directional genes grouped by phylums. [file 1471-2164-10-537-S2.XLS]

## Sheet: spacing_lengths_by_phylum
spacing lengths	Acidobacteria	Actinobacteria	Aquificae	Bacteroidetes	Crenarchaeota	Cyanobacteria	Chlamydiae	Chlorobi	Chlorofexi	Deinococcus-Thermus	Euryarchaeota	Firmicutes	Planctomycetes	Proteobacteria	Spirochaetes	Synergistetes	Thermotogae
0	103	897	11	105	184	434	61	20	95	28	592	1879	33	4094	127	11	75
1	143	1374	26	197	369	329	112	26	130	25	835	3158	31	8313	176	35	287
2	136	1453	14	251	264	591	143	50	198	33	661	2627	39	9512	172	33	190
3	167	1242	20	236	178	650	170	62	239	42	505	2082	80	8938	210	23	154
4	104	1145	21	177	187	504	111	46	145	31	641	1527	25	5982	115	22	271
5	73	1042	9	173	182	494	92	62	121	25	520	1243	20	4367	120	24	195
6	74	775	10	191	186	393	82	57	130	13	410	1120	53	3793	124	24	103
7	74	797	5	103	92	289	54	29	68	22	221	562	29	3649	68	24	36
8	77	731	9	104	79	296	88	34	97	17	316	947	21	4435	79	21	35
9	116	1097	16	124	106	472	126	46	185	24	620	1416	48	7954	134	10	99
10	89	1196	29	148	110	291	77	31	146	42	542	1412	50	7603	108	8	113
11	80	934	29	169	104	343	89	51	179	16	420	2277	24	6827	122	10	192
12	88	733	33	200	91	340	100	67	211	16	391	2940	45	6810	150	17	209
13	76	699	16	141	84	224	89	42	120	20	366	2271	22	5044	86	16	218
14	71	727	11	109	70	283	118	41	128	9	319	2234	21	4999	114	18	133
15	68	649	17	138	83	251	108	58	160	9	317	2510	41	4854	85	26	158
16	51	645	8	87	88	187	96	35	91	11	225	1696	28	3887	72	16	104
17	55	494	3	103	73	202	56	45	105	10	218	1798	17	3693	91	33	93
18	64	523	4	123	76	263	72	50	152	18	254	1914	36	3714	87	23	81
19	42	572	9	109	72	199	59	45	85	16	194	1440	22	3166	71	30	53
20	42	510	3	102	102	234	54	27	115	15	214	1383	13	3068	68	25	48
21	52	473	5	100	96	182	72	43	126	19	235	1593	30	3189	84	21	46
22	50	531	3	85	128	193	52	33	75	8	184	1166	21	2909	59	16	38
23	35	489	3	80	99	206	47	27	72	10	182	1163	23	2860	90	28	51
24	43	550	3	98	85	318	60	31	82	23	202	1191	19	3114	64	23	70
25	30	546	5	70	74	219	48	25	50	14	163	950	23	2907	37	24	31
26	39	530	3	77	81	198	68	37	71	11	182	915	16	2746	54	32	49
27	48	450	6	75	82	233	45	26	85	20	168	958	23	2899	43	24	58
28	37	538	3	79	124	206	47	30	57	18	143	784	12	2518	24	20	60
29	32	482	4	53	135	216	38	32	84	14	128	781	17	2372	24	19	41
30	41	526	4	70	157	267	45	28	79	10	193	902	16	2561	38	23	44
31	36	555	4	75	135	170	41	22	59	13	149	708	21	2415	26	9	42
32	34	520	6	45	94	205	29	33	47	18	171	601	18	2217	47	17	45
33	30	464	10	61	107	244	29	22	65	10	184	703	30	2404	43	15	46
34	45	503	0	58	103	176	32	25	42	18	154	584	23	2160	31	13	55
35	34	416	4	60	110	216	29	16	46	16	145	622	19	2075	31	12	31
36	33	484	1	66	97	238	25	29	37	20	183	630	25	2321	52	13	40
37	46	413	4	46	99	213	27	27	44	19	166	521	14	2087	36	12	37
38	27	393	5	52	78	218	22	30	56	8	176	473	20	1983	26	15	35
39	44	390	1	63	89	219	11	29	60	14	180	625	26	2089	39	14	37
40	32	437	6	57	90	177	18	27	43	17	154	411	18	2110	31	8	41
41	45	411	2	58	98	188	31	13	54	9	154	512	21	1989	32	9	27
42	45	405	4	51	75	237	27	29	53	10	156	556	19	2024	30	19	25
43	32	448	4	39	70	185	35	20	48	19	172	479	17	1948	34	8	40
44	25	442	1	62	73	184	21	18	56	15	155	456	15	2004	28	16	46
45	32	410	4	63	72	193	19	15	63	14	175	519	21	2101	37	15	37
46	31	431	2	47	73	177	22	20	46	20	146	468	18	1821	34	11	27
47	32	403	1	58	66	198	16	16	32	10	142	426	18	1929	24	10	29
48	31	458	3	66	51	195	15	26	38	20	180	531	19	2098	25	10	27
49	26	438	1	61	67	202	15	19	39	22	157	417	19	2032	34	3	24
50	32	396	3	39	55	181	32	17	33	14	163	421	17	1975	35	9	42
